# Supplementary material for: Improving personalised genetic counselling for ABCA4-associated retinopathy: Updated recurrence risk estimates
Source: Med Genet. 2025 Feb 12;37(1):19–25. doi: 10.1515/medgen-2024-2065 (PMC11812469; doi:10.1515/medgen-2024-2065)
Supplement: Supplementary file 1 — Supplementary Material [file Online-Anhang.zip]

Archive with 9 entries (8 files):
- Online-Anhang/
- Online-Anhang/S1 Recurrence risk estimates based on the BAP population.xlsx
- Online-Anhang/S2 Recurrence risk estimates based on the African population gnomAD.xlsx
- Online-Anhang/S3 Recurrence risk estimates based on the Latino Admixed American population gnomAD.xlsx
- Online-Anhang/S4 Recurrence risk estimates based on the Ashkenazi Jewish population gnomAD.xlsx
- Online-Anhang/S5 Recurrence risk estimates based on the East Asian population gnomAD.xlsx
- Online-Anhang/S6 Recurrence risk estimates based on the Finnish population gnomAD.xlsx
- Online-Anhang/S7 Recurrence risk estimates based on the non-Finnish European population gnomAD.xlsx
- Online-Anhang/S8 Recurrence risk estimates based on the South Asian population gnomAD.xlsx
