# Supplementary material for: Improving personalised genetic counselling for ABCA4-associated retinopathy: Updated recurrence risk estimates
Source: Med Genet. 2025 Feb 12;37(1):19–25. doi: 10.1515/medgen-2024-2065 (PMC11812469; doi:10.1515/medgen-2024-2065)
Supplement: Supplementary file 1 — Supplementary Material [file Online-Anhang.zip › Online-Anhang/S1 Recurrence risk estimates based on the BAP population.xlsx]

## Sheet: 1.1 Missing heritability
Table S1.1 - Updated recurrence risk estimates based on the BAP population including missing heritability
Sum allele frequency by severity category (ABCA4 variant severity average)		Including missing heritability
Sum AF sev	Sum allele frequency of severe alleles	0.00534657
Sum AF mod	Sum allele frequency of moderately severe alleles	0.00334338
Sum AF mildCP	Sum allele frequency of mild alleles with complete penetrance	0.025201
Sum AF N1868I	Sum allele frequency of mild allele with incomplete penetrance c.5603A>T p.Asn1868Ile	0.0486938
Sum AF WT	Sum allele frequency of wildtype alleles	0.917415
Genotype frequencies in the general population
		sev	mod	mildCP	N1868I	WT
		0.00534657	0.00334338	0.025201	0.0486938	0.917415
sev	0.00534657	2.85858e-05	1.78756e-05	0.000134739	0.000260344	0.00490502
mod	0.00334338	1.78756e-05	1.11782e-05	8.42566e-05	0.000162802	0.00306727
mildCP	0.025201	0.000134739	8.42566e-05	0.000635091	0.00122713	0.0231198
N1868I	0.0486938	0.000260344	0.000162802	0.00122713	0.00237108	0.0446724
WT	0.917415	0.00490502	0.00306727	0.0231198	0.0446724	0.841651
STGD1 risk for offspring of a STGD1 patient and an unaffected partner with unknown ABCA4 genotype
PATIENT GENOTYPE	UNAFFECTED PARTNER RISK GENOTYPES		AFFECTED OFFSPRING POSSIBLE GENOTYPES
sev|sev	sev|mildCP (44% of total genotype frequency)	0.00011857	sev|sev	0.00522465
	sev|N1868I	0.000520689	sev|mod	0.00331667
	sev|WT	0.00981005	sev|mildCP	0.0251256
	mod|mod (21% of total genotype frequency)	2.34742e-06	sev|N1868Ipartner (total at risk)	0.0486938
	mod|mildCP	0.000168513	sev|N1868Ipartner (assumed penetrance, 5%)	0.00243469
	mod|N1868I	0.000325603
	mod|WT	0.00613453
	mildCP|mildCP	0.000635091
	mildCP|N1868I	0.00245426
	mildCP|WT	0.0462396
	N1868I|N1868I	0.00237108
	N1868I|WT	0.0893448
			Total risk STGD1, penetrance 5%	0.0361016	1 in	27.6996
			of which sev|sev or sev|mod genotype	0.00854133	1 in	117.078
sev|mod	sev|mildCP (44% of total genotype frequency)	0.00011857	sev|sev	0.00261233
	sev|N1868I	0.000520689	sev|mod	0.00427066
	sev|WT	0.00981005	mod|mod	0.00165834
	mod|mod (21% of total genotype frequency)	2.34742e-06	sev|mildCP	0.0125628
	mod|mildCP	0.000168513	sev|N1868Ipartner (total at risk)	0.0243469
	mod|N1868I	0.000325603	sev|N1868Ipartner (assumed penetrance, 5%)	0.00121734
	mod|WT	0.00613453
	mildCP|mildCP	0.000635091
	mildCP|N1868I	0.00245426
	mildCP|WT	0.0462396
	N1868I|N1868I	0.00237108
	N1868I|WT	0.0893448
			Total risk STGD1, penetrance 5%	0.0223215	1 in	44.8
			of which sev|sev or sev|mod genotype	0.00688299	1 in	145.286
mod|mod	sev|mildCP (44% of total genotype frequency)	0.00011857	sev|mod	0.00522465
	sev|N1868I	0.000520689	mod|mod	0.00331667
	sev|WT	0.00981005
	mod|mod (21% of total genotype frequency)	2.34742e-06
	mod|mildCP	0.000168513
	mod|N1868I	0.000325603
	mod|WT	0.00613453
	mildCP|mildCP	0.000635091
	mildCP|N1868I	0.00245426
	mildCP|WT	0.0462396
	N1868I|N1868I	0.00237108
	N1868I|WT	0.0893448
			Total risk STGD1	0.00854133	1 in	117.078
			of which sev|sev or sev|mod genotype	0.00522465	1 in	191.4
sev|mildCP	sev|mildCP (44% of total genotype frequency)	0.00011857	sev|sev	0.00261233
	sev|N1868I	0.000520689	sev|mod	0.00165834
	sev|WT	0.00981005	sev|mildCP	0.0151751
	mod|mod (21% of total genotype frequency)	2.34742e-06	sev|N1868Ipartner (total at risk)	0.0243469
	mod|mildCP	0.000168513	sev|N1868Ipartner (assumed penetrance, 5%)	0.00121734
	mod|N1868I	0.000325603
	mod|WT	0.00613453
	mildCP|mildCP	0.000635091
	mildCP|N1868I	0.00245426
	mildCP|WT	0.0462396
	N1868I|N1868I	0.00237108
	N1868I|WT	0.0893448
			Total risk STGD1, penetrance 5%	0.0206631	1 in	48.3954
			of which sev|sev or sev|mod genotype	0.00427066	1 in	234.156
sev|N1868I65%	sev|mildCP (44% of total genotype frequency)	0.00011857	sev|sev	0.00261233
	sev|N1868I	0.000520689	sev|mod	0.00165834
	sev|WT	0.00981005	sev|mildCP	0.0125628
	mod|mod (21% of total genotype frequency)	2.34742e-06	sev|N1868Ipatient (total at risk)	0.00261233
	mod|mildCP	0.000168513	sev|N1868Ipatient (assumed penetrance, 65%)	0.00169801
	mod|N1868I	0.000325603	sev|N1868Ipartner (total at risk)	0.0243469
	mod|WT	0.00613453	sev|N1868Ipartner (assumed penetrance, 5%)	0.00121734
	mildCP|mildCP	0.000635091
	mildCP|N1868I	0.00245426
	mildCP|WT	0.0462396
	N1868I|N1868I	0.00237108
	N1868I|WT	0.0893448
			Total risk STGD1, penetrance 5%partner and 65%patient	0.0197488	1 in	50.636
			of which sev|sev or sev|mod genotype	0.00427066	1 in	234.156
STGD1 risk for offspring of a known carrier of an ABCA4 variant (from a STGD1 family) and an unaffected partner with unknown ABCA4 genotype
PATIENT GENOTYPE	UNAFFECTED PARTNER RISK GENOTYPES		AFFECTED OFFSPRING POSSIBLE GENOTYPES
sev|WT	sev|mildCP (44% of total genotype frequency)	0.00011857	sev|sev	0.00261233
	sev|N1868I	0.000520689	sev|mod	0.00165834
	sev|WT	0.00981005	sev|mildCP	0.0125628
	mod|mod (21% of total genotype frequency)	2.34742e-06	sev|N1868Ipartner (total at risk)	0.0243469
	mod|mildCP	0.000168513	sev|N1868Ipartner (assumed penetrance, 5%)	0.00121734
	mod|N1868I	0.000325603
	mod|WT	0.00613453
	mildCP|mildCP	0.000635091
	mildCP|N1868I	0.00245426
	mildCP|WT	0.0462396
	N1868I|N1868I	0.00237108
	N1868I|WT	0.0893448
			Total risk STGD1, penetrance 5%	0.0180508	1 in	55.3992
			of which sev|sev or sev|mod genotype	0.00427066	1 in	234.156
mod|WT	sev|mildCP (44% of total genotype frequency)	0.00011857	sev|mod	0.00261233
	sev|N1868I	0.000520689	mod|mod	0.00165834
	sev|WT	0.00981005
	mod|mod (21% of total genotype frequency)	2.34742e-06
	mod|mildCP	0.000168513
	mod|N1868I	0.000325603
	mod|WT	0.00613453
			Total risk STGD1	0.00427066	1 in	234.156
			of which sev|sev or sev|mod genotype	0.00261233	1 in	382.801
mildCP|WT	sev|mildCP (44% of total genotype frequency)	0.00011857	sev|mildCP	0.00261233
	sev|N1868I	0.000520689
	sev|WT	0.00981005
			Total risk STGD1	0.00261233	1 in	382.801
			of which sev|sev or sev|mod genotype	0	0
N1868I65%|WT	sev|mildCP (44% of total genotype frequency)	0.00011857	sev|N1868Ipatient (total at risk)	0.00261233
	sev|N1868I	0.000520689	sev|N1868Ipatient (assumed penetrance, 65%)	0.00169801
	sev|WT	0.00981005
			Total risk STGD1, penetrance 65%	0.00169801	1 in	588.924
			of which sev|sev or sev|mod genotype	0	0
N1868I5%|WT	sev|mildCP (44% of total genotype frequency)	0.00011857	sev|N1868Ipatient (total at risk)	0.00261233
	sev|N1868I	0.000520689	sev|N1868Ipatient (assumed penetrance, 5%)	0.000130616
	sev|WT	0.00981005
			Total risk STGD1, penetrance 5%	0.000130616	1 in	7656.01
			of which sev|sev or sev|mod genotype	0	0

## Sheet: 1.2 De novo (Kong)
Table S1.2 - Updated recurrence risk estimates based on the BAP population including missing heritability and de novo variants (Kong et al. 2012; PMID 22914163)
Sum allele frequency by severity category (ABCA4 variant severity average)		Including missing heritability and de novo variants
Sum AF sev	Sum allele frequency of severe alleles	0.00541346
Sum AF mod	Sum allele frequency of moderately severe alleles	0.00335502
Sum AF mildCP	Sum allele frequency of mild alleles with complete penetrance	0.0252031
Sum AF N1868I	Sum allele frequency of mild allele with incomplete penetrance c.5603A>T p.Asn1868Ile	0.0486938
Sum AF WT	Sum allele frequency of wildtype alleles	0.917335
Genotype frequencies in the general population
		sev	mod	mildCP	N1868I	WT
		0.00541346	0.00335502	0.0252031	0.0486938	0.917335
sev	0.00541346	2.93056e-05	1.81623e-05	0.000136436	0.000263602	0.00496596
mod	0.00335502	1.81623e-05	1.12562e-05	8.45569e-05	0.000163369	0.00307768
mildCP	0.0252031	0.000136436	8.45569e-05	0.000635195	0.00122723	0.0231197
N1868I	0.0486938	0.000263602	0.000163369	0.00122723	0.00237108	0.0446685
WT	0.917335	0.00496596	0.00307768	0.0231197	0.0446685	0.841503
STGD1 risk for offspring of a STGD1 patient and an unaffected partner with unknown ABCA4 genotype
PATIENT GENOTYPE	UNAFFECTED PARTNER RISK GENOTYPES		AFFECTED OFFSPRING POSSIBLE GENOTYPES
sev|sev	sev|mildCP (44% of total genotype frequency)	0.000120064	sev|sev	0.00528959
	sev|N1868I	0.000527204	sev|mod	0.00332797
	sev|WT	0.00993192	sev|mildCP	0.0251267
	mod|mod (21% of total genotype frequency)	2.3638e-06	sev|N1868Ipartner (total at risk)	0.0486938
	mod|mildCP	0.000169114	sev|N1868Ipartner (assumed penetrance, 5%)	0.00243469
	mod|N1868I	0.000326737
	mod|WT	0.00615536
	mildCP|mildCP	0.000635195
	mildCP|N1868I	0.00245446
	mildCP|WT	0.0462393
	N1868I|N1868I	0.00237108
	N1868I|WT	0.0893369
			Total risk STGD1, penetrance 5%	0.0361789	1 in	27.6404
			of which sev|sev or sev|mod genotype	0.00861756	1 in	116.042
sev|mod	sev|mildCP (44% of total genotype frequency)	0.000120064	sev|sev	0.0026448
	sev|N1868I	0.000527204	sev|mod	0.00430878
	sev|WT	0.00993192	mod|mod	0.00166398
	mod|mod (21% of total genotype frequency)	2.3638e-06	sev|mildCP	0.0125633
	mod|mildCP	0.000169114	sev|N1868Ipartner (total at risk)	0.0243469
	mod|N1868I	0.000326737	sev|N1868Ipartner (assumed penetrance, 5%)	0.00121734
	mod|WT	0.00615536
	mildCP|mildCP	0.000635195
	mildCP|N1868I	0.00245446
	mildCP|WT	0.0462393
	N1868I|N1868I	0.00237108
	N1868I|WT	0.0893369
			Total risk STGD1, penetrance 5%	0.0223982	1 in	44.6464
			of which sev|sev or sev|mod genotype	0.00695358	1 in	143.811
mod|mod	sev|mildCP (44% of total genotype frequency)	0.000120064	sev|mod	0.00528959
	sev|N1868I	0.000527204	mod|mod	0.00332797
	sev|WT	0.00993192
	mod|mod (21% of total genotype frequency)	2.3638e-06
	mod|mildCP	0.000169114
	mod|N1868I	0.000326737
	mod|WT	0.00615536
	mildCP|mildCP	0.000635195
	mildCP|N1868I	0.00245446
	mildCP|WT	0.0462393
	N1868I|N1868I	0.00237108
	N1868I|WT	0.0893369
			Total risk STGD1	0.00861756	1 in	116.042
	2.07492		of which sev|sev or sev|mod genotype	0.00528959	1 in	189.05
sev|mildCP	sev|mildCP (44% of total genotype frequency)	0.000120064	sev|sev	0.0026448
	sev|N1868I	0.000527204	sev|mod	0.00166398
	sev|WT	0.00993192	sev|mildCP	0.0152081
	mod|mod (21% of total genotype frequency)	2.3638e-06	sev|N1868Ipartner (total at risk)	0.0243469
	mod|mildCP	0.000169114	sev|N1868Ipartner (assumed penetrance, 5%)	0.00121734
	mod|N1868I	0.000326737
	mod|WT	0.00615536
	mildCP|mildCP	0.000635195
	mildCP|N1868I	0.00245446
	mildCP|WT	0.0462393
	N1868I|N1868I	0.00237108
	N1868I|WT	0.0893369
			Total risk STGD1, penetrance 5%	0.0207343	1 in	48.2294
			of which sev|sev or sev|mod genotype	0.00430878	1 in	232.084
sev|N1868I65%	sev|mildCP (44% of total genotype frequency)	0.000120064	sev|sev	0.0026448
	sev|N1868I	0.000527204	sev|mod	0.00166398
	sev|WT	0.00993192	sev|mildCP	0.0125633
	mod|mod (21% of total genotype frequency)	2.3638e-06	sev|N1868Ipatient (total at risk)	0.0026448
	mod|mildCP	0.000169114	sev|N1868Ipatient (assumed penetrance, 65%)	0.00171912
	mod|N1868I	0.000326737	sev|N1868Ipartner (total at risk)	0.0243469
	mod|WT	0.00615536	sev|N1868Ipartner (assumed penetrance, 5%)	0.00121734
	mildCP|mildCP	0.000635195
	mildCP|N1868I	0.00245446
	mildCP|WT	0.0462393
	N1868I|N1868I	0.00237108
	N1868I|WT	0.0893369
			Total risk STGD1, penetrance 5%partner and 65%patient	0.0198086	1 in	50.4832
			of which sev|sev or sev|mod genotype	0.00430878	1 in	232.084
STGD1 risk for offspring of a known carrier of an ABCA4 variant (from a STGD1 family) and an unaffected partner with unknown ABCA4 genotype
PATIENT GENOTYPE	UNAFFECTED PARTNER RISK GENOTYPES		AFFECTED OFFSPRING POSSIBLE GENOTYPES
sev|WT	sev|mildCP (44% of total genotype frequency)	0.000120064	sev|sev	0.0026448
	sev|N1868I	0.000527204	sev|mod	0.00166398
	sev|WT	0.00993192	sev|mildCP	0.0125633
	mod|mod (21% of total genotype frequency)	2.3638e-06	sev|N1868Ipartner (total at risk)	0.0243469
	mod|mildCP	0.000169114	sev|N1868Ipartner (assumed penetrance, 5%)	0.00121734
	mod|N1868I	0.000326737
	mod|WT	0.00615536
	mildCP|mildCP	0.000635195
	mildCP|N1868I	0.00245446
	mildCP|WT	0.0462393
	N1868I|N1868I	0.00237108
	N1868I|WT	0.0893369
			Total risk STGD1, penetrance 5%	0.0180895	1 in	55.2808
			of which sev|sev or sev|mod genotype	0.00430878	1 in	232.084
mod|WT	sev|mildCP (44% of total genotype frequency)	0.000120064	sev|mod	0.0026448
	sev|N1868I	0.000527204	mod|mod	0.00166398
	sev|WT	0.00993192
	mod|mod (21% of total genotype frequency)	2.3638e-06
	mod|mildCP	0.000169114
	mod|N1868I	0.000326737
	mod|WT	0.00615536
			Total risk STGD1	0.00430878	1 in	232.084
			of which sev|sev or sev|mod genotype	0.0026448	1 in	378.101
mildCP|WT	sev|mildCP (44% of total genotype frequency)	0.000120064	sev|mildCP	0.0026448
	sev|N1868I	0.000527204
	sev|WT	0.00993192
			Total risk STGD1	0.0026448	1 in	378.101
			of which sev|sev or sev|mod genotype	0	0
N1868I65%|WT	sev|mildCP (44% of total genotype frequency)	0.000120064	sev|N1868Ipatient (total at risk)	0.0026448
	sev|N1868I	0.000527204	sev|N1868Ipatient (assumed penetrance, 65%)	0.00171912
	sev|WT	0.00993192
			Total risk STGD1, penetrance 65%	0.00171912	1 in	581.694
			of which sev|sev or sev|mod genotype	0	0
N1868I5%|WT	sev|mildCP (44% of total genotype frequency)	0.000120064	sev|N1868Ipatient (total at risk)	0.0026448
	sev|N1868I	0.000527204	sev|N1868Ipatient (assumed penetrance, 5%)	0.00013224
	sev|WT	0.00993192
			Total risk STGD1, penetrance 5%	0.00013224	1 in	7562.02
			of which sev|sev or sev|mod genotype	0	0

## Sheet: 1.3 De novo (Li)
Table S1.3 - Updated recurrence risk estimates based on the BAP population including missing heritability and de novo variants (Li et al. 2023; PMID 36729443)
Sum allele frequency by severity category (ABCA4 variant severity average)		Including missing heritability and de novo variants
Sum AF sev	Sum allele frequency of severe alleles	0.00554049
Sum AF mod	Sum allele frequency of moderately severe alleles	0.00346464
Sum AF mildCP	Sum allele frequency of mild alleles with complete penetrance	0.026115
Sum AF N1868I	Sum allele frequency of mild allele with incomplete penetrance c.5603A>T p.Asn1868Ile	0.0486938
Sum AF WT	Sum allele frequency of wildtype alleles	0.916186
Genotype frequencies in the general population
		sev	mod	mildCP	N1868I	WT
		0.00554049	0.00346464	0.026115	0.0486938	0.916186
sev	0.00554049	3.0697e-05	1.91958e-05	0.00014469	0.000269787	0.00507612
mod	0.00346464	1.91958e-05	1.20037e-05	9.04793e-05	0.000168706	0.00317426
mildCP	0.026115	0.00014469	9.04793e-05	0.000681995	0.00127164	0.0239262
N1868I	0.0486938	0.000269787	0.000168706	0.00127164	0.00237108	0.0446125
WT	0.916186	0.00507612	0.00317426	0.0239262	0.0446125	0.839397
STGD1 risk for offspring of a STGD1 patient and an unaffected partner with unknown ABCA4 genotype
PATIENT GENOTYPE	UNAFFECTED PARTNER RISK GENOTYPES		AFFECTED OFFSPRING POSSIBLE GENOTYPES
sev|sev	sev|mildCP (44% of total genotype frequency)	0.000127327	sev|sev	0.00540957
	sev|N1868I	0.000539574	sev|mod	0.00343596
	sev|WT	0.0101522	sev|mildCP	0.026034
	mod|mod (21% of total genotype frequency)	2.52079e-06	sev|N1868Ipartner (total at risk)	0.0486938
	mod|mildCP	0.000180959	sev|N1868Ipartner (assumed penetrance, 5%)	0.00243469
	mod|N1868I	0.000337413
	mod|WT	0.00634851
	mildCP|mildCP	0.000681995
	mildCP|N1868I	0.00254328
	mildCP|WT	0.0478525
	N1868I|N1868I	0.00237108
	N1868I|WT	0.0892251
			Total risk STGD1, penetrance 5%	0.0373142	1 in	26.7994
			of which sev|sev or sev|mod genotype	0.00884553	1 in	113.051
sev|mod	sev|mildCP (44% of total genotype frequency)	0.000127327	sev|sev	0.00270478
	sev|N1868I	0.000539574	sev|mod	0.00442276
	sev|WT	0.0101522	mod|mod	0.00171798
	mod|mod (21% of total genotype frequency)	2.52079e-06	sev|mildCP	0.013017
	mod|mildCP	0.000180959	sev|N1868Ipartner (total at risk)	0.0243469
	mod|N1868I	0.000337413	sev|N1868Ipartner (assumed penetrance, 5%)	0.00121734
	mod|WT	0.00634851
	mildCP|mildCP	0.000681995
	mildCP|N1868I	0.00254328
	mildCP|WT	0.0478525
	N1868I|N1868I	0.00237108
	N1868I|WT	0.0892251
			Total risk STGD1, penetrance 5%	0.0230799	1 in	43.3278
			of which sev|sev or sev|mod genotype	0.00712755	1 in	140.301
mod|mod	sev|mildCP (44% of total genotype frequency)	0.000127327	sev|mod	0.00540957
	sev|N1868I	0.000539574	mod|mod	0.00343596
	sev|WT	0.0101522
	mod|mod (21% of total genotype frequency)	2.52079e-06
	mod|mildCP	0.000180959
	mod|N1868I	0.000337413
	mod|WT	0.00634851
	mildCP|mildCP	0.000681995
	mildCP|N1868I	0.00254328
	mildCP|WT	0.0478525
	N1868I|N1868I	0.00237108
	N1868I|WT	0.0892251
			Total risk STGD1	0.00884553	1 in	113.051
	2.07492		of which sev|sev or sev|mod genotype	0.00540957	1 in	184.858
sev|mildCP	sev|mildCP (44% of total genotype frequency)	0.000127327	sev|sev	0.00270478
	sev|N1868I	0.000539574	sev|mod	0.00171798
	sev|WT	0.0101522	sev|mildCP	0.0157218
	mod|mod (21% of total genotype frequency)	2.52079e-06	sev|N1868Ipartner (total at risk)	0.0243469
	mod|mildCP	0.000180959	sev|N1868Ipartner (assumed penetrance, 5%)	0.00121734
	mod|N1868I	0.000337413
	mod|WT	0.00634851
	mildCP|mildCP	0.000681995
	mildCP|N1868I	0.00254328
	mildCP|WT	0.0478525
	N1868I|N1868I	0.00237108
	N1868I|WT	0.0892251
			Total risk STGD1, penetrance 5%	0.0213619	1 in	46.8123
			of which sev|sev or sev|mod genotype	0.00442276	1 in	226.103
sev|N1868I65%	sev|mildCP (44% of total genotype frequency)	0.000127327	sev|sev	0.00270478
	sev|N1868I	0.000539574	sev|mod	0.00171798
	sev|WT	0.0101522	sev|mildCP	0.013017
	mod|mod (21% of total genotype frequency)	2.52079e-06	sev|N1868Ipatient (total at risk)	0.00270478
	mod|mildCP	0.000180959	sev|N1868Ipatient (assumed penetrance, 65%)	0.00175811
	mod|N1868I	0.000337413	sev|N1868Ipartner (total at risk)	0.0243469
	mod|WT	0.00634851	sev|N1868Ipartner (assumed penetrance, 5%)	0.00121734
	mildCP|mildCP	0.000681995
	mildCP|N1868I	0.00254328
	mildCP|WT	0.0478525
	N1868I|N1868I	0.00237108
	N1868I|WT	0.0892251
			Total risk STGD1, penetrance 5%partner and 65%patient	0.0204152	1 in	48.9831
			of which sev|sev or sev|mod genotype	0.00442276	1 in	226.103
STGD1 risk for offspring of a known carrier of an ABCA4 variant (from a STGD1 family) and an unaffected partner with unknown ABCA4 genotype
PATIENT GENOTYPE	UNAFFECTED PARTNER RISK GENOTYPES		AFFECTED OFFSPRING POSSIBLE GENOTYPES
sev|WT	sev|mildCP (44% of total genotype frequency)	0.000127327	sev|sev	0.00270478
	sev|N1868I	0.000539574	sev|mod	0.00171798
	sev|WT	0.0101522	sev|mildCP	0.013017
	mod|mod (21% of total genotype frequency)	2.52079e-06	sev|N1868Ipartner (total at risk)	0.0243469
	mod|mildCP	0.000180959	sev|N1868Ipartner (assumed penetrance, 5%)	0.00121734
	mod|N1868I	0.000337413
	mod|WT	0.00634851
	mildCP|mildCP	0.000681995
	mildCP|N1868I	0.00254328
	mildCP|WT	0.0478525
	N1868I|N1868I	0.00237108
	N1868I|WT	0.0892251
			Total risk STGD1, penetrance 5%	0.0186571	1 in	53.5989
			of which sev|sev or sev|mod genotype	0.00442276	1 in	226.103
mod|WT	sev|mildCP (44% of total genotype frequency)	0.000127327	sev|mod	0.00270478
	sev|N1868I	0.000539574	mod|mod	0.00171798
	sev|WT	0.0101522
	mod|mod (21% of total genotype frequency)	2.52079e-06
	mod|mildCP	0.000180959
	mod|N1868I	0.000337413
	mod|WT	0.00634851
			Total risk STGD1	0.00442276	1 in	226.103
			of which sev|sev or sev|mod genotype	0.00270478	1 in	369.715
mildCP|WT	sev|mildCP (44% of total genotype frequency)	0.000127327	sev|mildCP	0.00270478
	sev|N1868I	0.000539574
	sev|WT	0.0101522
			Total risk STGD1	0.00270478	1 in	369.715
			of which sev|sev or sev|mod genotype	0	0
N1868I65%|WT	sev|mildCP (44% of total genotype frequency)	0.000127327	sev|N1868Ipatient (total at risk)	0.00270478
	sev|N1868I	0.000539574	sev|N1868Ipatient (assumed penetrance, 65%)	0.00175811
	sev|WT	0.0101522
			Total risk STGD1, penetrance 65%	0.00175811	1 in	568.793
			of which sev|sev or sev|mod genotype	0	0
N1868I5%|WT	sev|mildCP (44% of total genotype frequency)	0.000127327	sev|N1868Ipatient (total at risk)	0.00270478
	sev|N1868I	0.000539574	sev|N1868Ipatient (assumed penetrance, 5%)	0.000135239
	sev|WT	0.0101522
			Total risk STGD1, penetrance 5%	0.000135239	1 in	7394.31
			of which sev|sev or sev|mod genotype	0	0

## Sheet: 1.4 Reduced Penetrance (Final)
Table S1.4 - Final updated recurrence risk estimates based on the BAP population including missing heritability, de novo variants (Kong et al. 2012; PMID 22914163) and reduced penetrance
Sum allele frequency by severity category (ABCA4 variant severity average)		Including missing heritability, de novo variants and reduced penetrance
Sum AF sev	Sum allele frequency of severe alleles	0.00541346
Sum AF mod	Sum allele frequency of moderately severe alleles	0.00335502
Sum AF mildCP	Sum allele frequency of mild alleles with complete penetrance	0.0189373
Sum AF N1868I	Sum allele frequency of mild allele with incomplete penetrance c.5603A>T p.Asn1868Ile	0.0486938
Sum AF WT	Sum allele frequency of wildtype alleles	0.9236
Genotype frequencies in the general population
		sev	mod	mildCP	N1868I	WT
		0.00541346	0.00335502	0.0189373	0.0486938	0.9236
sev	0.00541346	2.93056e-05	1.81623e-05	0.000102517	0.000263602	0.00499988
mod	0.00335502	1.81623e-05	1.12562e-05	6.35352e-05	0.000163369	0.0030987
mildCP	0.0189373	0.000102517	6.35352e-05	0.000358622	0.000922129	0.0174905
N1868I	0.0486938	0.000263602	0.000163369	0.000922129	0.00237108	0.0449736
WT	0.9236	0.00499988	0.0030987	0.0174905	0.0449736	0.853038
STGD1 risk for offspring of a STGD1 patient and an unaffected partner with unknown ABCA4 genotype
PATIENT GENOTYPE	UNAFFECTED PARTNER RISK GENOTYPES		AFFECTED OFFSPRING POSSIBLE GENOTYPES				RISK FEMALE OFFSPRING	RISK MALE OFFSPRING
sev|sev	sev|mildCP (44% of total genotype frequency)	9.02146e-05	sev|sev	0.00530859			0.00530859	0.00530859
	sev|N1868I	0.000527204	sev|mod	0.00332797			0.00332797	0.00332797
	sev|WT	0.00999976	sev|mildCP	0.0188799			0.0222783	0.0154815
	mod|mod (21% of total genotype frequency)	2.3638e-06	sev|N1868Ipartner (total at risk)	0.0486938			0.0574586	0.0399289
	mod|mildCP	0.00012707	sev|N1868Ipartner (assumed penetrance, 5%)	0.00243469			0.00287293	0.00199644
	mod|N1868I	0.000326737
	mod|WT	0.0061974
	mildCP|mildCP	0.000358622
	mildCP|N1868I	0.00184426
	mildCP|WT	0.034981
	N1868I|N1868I	0.00237108
	N1868I|WT	0.0899471
			Total risk STGD1, penetrance 5%	0.0299512	1 in	33.3877	0.0337878	0.0261145
			of which sev|sev or sev|mod genotype	0.00863656	1 in	115.787	0.00863656	0.00863656
sev|mod	sev|mildCP (44% of total genotype frequency)	9.02146e-05	sev|sev	0.00265429			0.00265429	0.00265429
	sev|N1868I	0.000527204	sev|mod	0.00431828			0.00431828	0.00431828
	sev|WT	0.00999976	mod|mod	0.00166398			0.00166398	0.00166398
	mod|mod (21% of total genotype frequency)	2.3638e-06	sev|mildCP	0.00943996			0.0111392	0.00774077
	mod|mildCP	0.00012707	sev|N1868Ipartner (total at risk)	0.0243469			0.0287293	0.0199644
	mod|N1868I	0.000326737	sev|N1868Ipartner (assumed penetrance, 5%)	0.00121734			0.00143647	0.000998222
	mod|WT	0.0061974
	mildCP|mildCP	0.000358622
	mildCP|N1868I	0.00184426
	mildCP|WT	0.034981
	N1868I|N1868I	0.00237108
	N1868I|WT	0.0899471
			Total risk STGD1, penetrance 5%	0.0192939	1 in	51.83	0.0212122	0.0173755
			of which sev|sev or sev|mod genotype	0.00697257	1 in	143.419	0.00697257	0.00697257
mod|mod	sev|mildCP (44% of total genotype frequency)	9.02146e-05	sev|mod	0.00530859			0.00530859	0.00530859
	sev|N1868I	0.000527204	mod|mod	0.00332797			0.00332797	0.00332797
	sev|WT	0.00999976
	mod|mod (21% of total genotype frequency)	2.3638e-06
	mod|mildCP	0.00012707
	mod|N1868I	0.000326737
	mod|WT	0.0061974
	mildCP|mildCP	0.000358622
	mildCP|N1868I	0.00184426
	mildCP|WT	0.034981
	N1868I|N1868I	0.00237108
	N1868I|WT	0.0899471
			Total risk STGD1	0.00863656	1 in	115.787	0.00863656	0.00863656
			of which sev|sev or sev|mod genotype	0.00530859	1 in	188.374	0.00530859	0.00530859
sev|mildCP	sev|mildCP (44% of total genotype frequency)	9.02146e-05	sev|sev	0.00265429			0.00265429	0.00265429
	sev|N1868I	0.000527204	sev|mod	0.00166398			0.00166398	0.00166398
	sev|WT	0.00999976	sev|mildCP	0.0120943			0.0142712	0.00991729
	mod|mod (21% of total genotype frequency)	2.3638e-06	sev|N1868Ipartner (total at risk)	0.0243469			0.0287293	0.0199644
	mod|mildCP	0.00012707	sev|N1868Ipartner (assumed penetrance, 5%)	0.00121734			0.00143647	0.000998222
	mod|N1868I	0.000326737
	mod|WT	0.0061974
	mildCP|mildCP	0.000358622
	mildCP|N1868I	0.00184426
	mildCP|WT	0.034981
	N1868I|N1868I	0.00237108
	N1868I|WT	0.0899471
			Total risk STGD1, penetrance 5%	0.0176299	1 in	56.7219	0.020026	0.0152338
			of which sev|sev or sev|mod genotype	0.00431828	1 in	231.574	0.00431828	0.00431828
sev|N1868I65%	sev|mildCP (44% of total genotype frequency)	9.02146e-05	sev|sev	0.00265429			0.00265429	0.00265429
	sev|N1868I	0.000527204	sev|mod	0.00166398			0.00166398	0.00166398
	sev|WT	0.00999976	sev|mildCP	0.00943996			0.0111392	0.00774077
	mod|mod (21% of total genotype frequency)	2.3638e-06	sev|N1868Ipatient (total at risk)	0.00265429			0.00313207	0.00217652
	mod|mildCP	0.00012707	sev|N1868Ipatient (assumed penetrance, 65%)	0.00172529			0.00203584	0.00141474
	mod|N1868I	0.000326737	sev|N1868Ipartner (total at risk)	0.0243469			0.0287293	0.0199644
	mod|WT	0.0061974	sev|N1868Ipartner (assumed penetrance, 5%)	0.00121734			0.00143647	0.000998222
	mildCP|mildCP	0.000358622
	mildCP|N1868I	0.00184426
	mildCP|WT	0.034981
	N1868I|N1868I	0.00237108
	N1868I|WT	0.0899471
			Total risk STGD1, penetrance 5%partner and 65%patient	0.0167009	1 in	59.8771	0.0189297	0.014472
			of which sev|sev or sev|mod genotype	0.00431828	1 in	231.574	0.00431828	0.00431828
STGD1 risk for offspring of a known carrier of an ABCA4 variant (from a STGD1 family) and an unaffected partner with unknown ABCA4 genotype
PATIENT GENOTYPE	UNAFFECTED PARTNER RISK GENOTYPES		AFFECTED OFFSPRING POSSIBLE GENOTYPES				RISK FEMALE OFFSPRING	RISK MALE OFFSPRING
sev|WT	sev|mildCP (44% of total genotype frequency)	9.02146e-05	sev|sev	0.00265429			0.00265429	0.00265429
	sev|N1868I	0.000527204	sev|mod	0.00166398			0.00166398	0.00166398
	sev|WT	0.00999976	sev|mildCP	0.00943996			0.0111392	0.00774077
	mod|mod (21% of total genotype frequency)	2.3638e-06	sev|N1868Ipartner (total at risk)	0.0243469			0.0287293	0.0199644
	mod|mildCP	0.00012707	sev|N1868Ipartner (assumed penetrance, 5%)	0.00121734			0.00143647	0.000998222
	mod|N1868I	0.000326737
	mod|WT	0.0061974
	mildCP|mildCP	0.000358622
	mildCP|N1868I	0.00184426
	mildCP|WT	0.034981
	N1868I|N1868I	0.00237108
	N1868I|WT	0.0899471
			Total risk STGD1, penetrance 5%	0.0149756	1 in	66.7754	0.0168939	0.0130573
			of which sev|sev or sev|mod genotype	0.00431828	1 in	231.574	0.00431828	0.00431828
mod|WT	sev|mildCP (44% of total genotype frequency)	9.02146e-05	sev|mod	0.00265429			0.00265429	0.00265429
	sev|N1868I	0.000527204	mod|mod	0.00166398			0.00166398	0.00166398
	sev|WT	0.00999976
	mod|mod (21% of total genotype frequency)	2.3638e-06
	mod|mildCP	0.00012707
	mod|N1868I	0.000326737
	mod|WT	0.0061974
			Total risk STGD1	0.00431828	1 in	231.574	0.00431828	0.00431828
			of which sev|sev or sev|mod genotype	0.00265429	1 in	376.748	0.00265429	0.00265429
mildCP|WT	sev|mildCP (44% of total genotype frequency)	9.02146e-05	sev|mildCP	0.00265429			0.00313207	0.00217652
	sev|N1868I	0.000527204
	sev|WT	0.00999976
			Total risk STGD1	0.00265429	1 in	376.748	0.00313207	0.00217652
			of which sev|sev or sev|mod genotype	0	0		0	0
N1868I65%|WT	sev|mildCP (44% of total genotype frequency)	9.02146e-05	sev|N1868Ipatient (total at risk)	0.00265429			0.00313207	0.00217652
	sev|N1868I	0.000527204	sev|N1868Ipatient (assumed penetrance, 65%)	0.00172529			0.00203584	0.00141474
	sev|WT	0.00999976
			Total risk STGD1, penetrance 65%	0.00172529	1 in	579.612	0.00203584	0.00141474
			of which sev|sev or sev|mod genotype	0	0		0	0
N1868I5%|WT	sev|mildCP (44% of total genotype frequency)	9.02146e-05	sev|N1868Ipatient (total at risk)	0.00265429			0.00313207	0.00217652
	sev|N1868I	0.000527204	sev|N1868Ipatient (assumed penetrance, 5%)	0.000132715			0.000156603	0.000108826
	sev|WT	0.00999976
			Total risk STGD1, penetrance 5%	0.000132715	1 in	7534.96	0.000156603	0.000108826
			of which sev|sev or sev|mod genotype	0	0		0	0

## Sheet: 1.5 Overestimate
Table S1.5 - Overestimate of updated recurrence risk estimates based on the BAP population including missing heritability, de novo variants (Kong et al. 2012; PMID 22914163) and reduced penetrance
Sum allele frequency by severity category (ABCA4 variant severity overestimate)		Including missing heritability, de novo variants and reduced penetrance (overestimate)
Sum AF sev	Sum allele frequency of severe alleles	0.00594317
Sum AF mod	Sum allele frequency of moderately severe alleles	0.00441138
Sum AF mildCP	Sum allele frequency of mild alleles with complete penetrance	0.0225626
Sum AF N1868I	Sum allele frequency of mild allele with incomplete penetrance c.5603A>T p.Asn1868Ile	0.049851
Sum AF WT	Sum allele frequency of wildtype alleles	0.919836
Genotype frequencies in the general population
		sev	mod	mildCP	N1868I	WT
		0.00594317	0.00441138	0.0225626	0.049851	0.919836
sev	0.00594317	3.53213e-05	2.62176e-05	0.000134093	0.000296273	0.00546674
mod	0.00441138	2.62176e-05	1.94603e-05	9.95322e-05	0.000219912	0.00405775
mildCP	0.0225626	0.000134093	9.95322e-05	0.000509069	0.00112477	0.0207539
N1868I	0.049851	0.000296273	0.000219912	0.00112477	0.00248512	0.0458547
WT	0.919836	0.00546674	0.00405775	0.0207539	0.0458547	0.846098
STGD1 risk for offspring of a STGD1 patient and an unaffected partner with unknown ABCA4 genotype
PATIENT GENOTYPE	UNAFFECTED PARTNER RISK GENOTYPES		AFFECTED OFFSPRING POSSIBLE GENOTYPES				RISK FEMALE OFFSPRING	RISK MALE OFFSPRING
sev|sev	sev|mildCP (44% of total genotype frequency)	0.000118002	sev|sev	0.00582202			0.00582202	0.00582202
	sev|N1868I	0.000592545	sev|mod	0.00438128			0.00438128	0.00438128
	sev|WT	0.0109335	sev|mildCP	0.0225462			0.0266045	0.0184879
	mod|mod (21% of total genotype frequency)	4.08667e-06	sev|N1868Ipartner (total at risk)	0.0499808			0.0589773	0.0409842
	mod|mildCP	0.000199064	sev|N1868Ipartner (assumed penetrance, 5%)	0.00249904			0.00294887	0.00204921
	mod|N1868I	0.000439823
	mod|WT	0.0081155
	mildCP|mildCP	0.000509069
	mildCP|N1868I	0.00224953
	mildCP|WT	0.0415077
	N1868I|N1868I	0.00248512
	N1868I|WT	0.0917094
			Total risk STGD1, penetrance 5%	0.0352486	1 in	28.37	0.0397567	0.0307404
			of which sev|sev or sev|mod genotype	0.0102033	1 in	98.0075	0.0102033	0.0102033
sev|mod	sev|mildCP (44% of total genotype frequency)	0.000118002	sev|sev	0.00291101			0.00291101	0.00291101
	sev|N1868I	0.000592545	sev|mod	0.00510165			0.00510165	0.00510165
	sev|WT	0.0109335	mod|mod	0.00219064			0.00219064	0.00219064
	mod|mod (21% of total genotype frequency)	4.08667e-06	sev|mildCP	0.0112731			0.0133023	0.00924395
	mod|mildCP	0.000199064	sev|N1868Ipartner (total at risk)	0.0249904			0.0294887	0.0204921
	mod|N1868I	0.000439823	sev|N1868Ipartner (assumed penetrance, 5%)	0.00124952			0.00147443	0.00102461
	mod|WT	0.0081155
	mildCP|mildCP	0.000509069
	mildCP|N1868I	0.00224953
	mildCP|WT	0.0415077
	N1868I|N1868I	0.00248512
	N1868I|WT	0.0917094
			Total risk STGD1, penetrance 5%	0.0227259	1 in	44.0026	0.02498	0.0204719
			of which sev|sev or sev|mod genotype	0.00801266	1 in	124.803	0.00801266	0.00801266
mod|mod	sev|mildCP (44% of total genotype frequency)	0.000118002	sev|mod	0.00582202			0.00582202	0.00582202
	sev|N1868I	0.000592545	mod|mod	0.00438128			0.00438128	0.00438128
	sev|WT	0.0109335
	mod|mod (21% of total genotype frequency)	4.08667e-06
	mod|mildCP	0.000199064
	mod|N1868I	0.000439823
	mod|WT	0.0081155
	mildCP|mildCP	0.000509069
	mildCP|N1868I	0.00224953
	mildCP|WT	0.0415077
	N1868I|N1868I	0.00248512
	N1868I|WT	0.0917094
			Total risk STGD1	0.0102033	1 in	98.0075	0.0102033	0.0102033
			of which sev|sev or sev|mod genotype	0.00582202	1 in	171.762	0.00582202	0.00582202
sev|mildCP	sev|mildCP (44% of total genotype frequency)	0.000118002	sev|sev	0.00291101			0.00291101	0.00291101
	sev|N1868I	0.000592545	sev|mod	0.00219064			0.00219064	0.00219064
	sev|WT	0.0109335	sev|mildCP	0.0141841			0.0167373	0.011631
	mod|mod (21% of total genotype frequency)	4.08667e-06	sev|N1868Ipartner (total at risk)	0.0249904			0.0294887	0.0204921
	mod|mildCP	0.000199064	sev|N1868Ipartner (assumed penetrance, 5%)	0.00124952			0.00147443	0.00102461
	mod|N1868I	0.000439823
	mod|WT	0.0081155
	mildCP|mildCP	0.000509069
	mildCP|N1868I	0.00224953
	mildCP|WT	0.0415077
	N1868I|N1868I	0.00248512
	N1868I|WT	0.0917094
			Total risk STGD1, penetrance 5%	0.0205353	1 in	48.6967	0.0233133	0.0177572
			of which sev|sev or sev|mod genotype	0.00510165	1 in	196.015	0.00510165	0.00510165
sev|N1868I65%	sev|mildCP (44% of total genotype frequency)	0.000118002	sev|sev	0.00291101			0.00291101	0.00291101
	sev|N1868I	0.000592545	sev|mod	0.00219064			0.00219064	0.00219064
	sev|WT	0.0109335	sev|mildCP	0.0112731			0.0133023	0.00924395
	mod|mod (21% of total genotype frequency)	4.08667e-06	sev|N1868Ipatient (total at risk)	0.00291101			0.00343499	0.00238703
	mod|mildCP	0.000199064	sev|N1868Ipatient (assumed penetrance, 65%)	0.00189216			0.00223274	0.00155157
	mod|N1868I	0.000439823	sev|N1868Ipartner (total at risk)	0.0249904			0.0294887	0.0204921
	mod|WT	0.0081155	sev|N1868Ipartner (assumed penetrance, 5%)	0.00124952			0.00147443	0.00102461
	mildCP|mildCP	0.000509069
	mildCP|N1868I	0.00224953
	mildCP|WT	0.0415077
	N1868I|N1868I	0.00248512
	N1868I|WT	0.0917094
			Total risk STGD1, penetrance 5%partner and 65%patient	0.0195164	1 in	51.2389	0.0221111	0.0169218
			of which sev|sev or sev|mod genotype	0.00510165	1 in	196.015	0.00510165	0.00510165
STGD1 risk for offspring of a known carrier of an ABCA4 variant (from a STGD1 family) and an unaffected partner with unknown ABCA4 genotype
PATIENT GENOTYPE	UNAFFECTED PARTNER RISK GENOTYPES		AFFECTED OFFSPRING POSSIBLE GENOTYPES				RISK FEMALE OFFSPRING	RISK MALE OFFSPRING
sev|WT	sev|mildCP (44% of total genotype frequency)	0.000118002	sev|sev	0.00291101			0.00291101	0.00291101
	sev|N1868I	0.000592545	sev|mod	0.00219064			0.00219064	0.00219064
	sev|WT	0.0109335	sev|mildCP	0.0112731			0.0133023	0.00924395
	mod|mod (21% of total genotype frequency)	4.08667e-06	sev|N1868Ipartner (total at risk)	0.0249904			0.0294887	0.0204921
	mod|mildCP	0.000199064	sev|N1868Ipartner (assumed penetrance, 5%)	0.00124952			0.00147443	0.00102461
	mod|N1868I	0.000439823
	mod|WT	0.0081155
	mildCP|mildCP	0.000509069
	mildCP|N1868I	0.00224953
	mildCP|WT	0.0415077
	N1868I|N1868I	0.00248512
	N1868I|WT	0.0917094
			Total risk STGD1, penetrance 5%	0.0176243	1 in	56.7399	0.0198784	0.0153702
			of which sev|sev or sev|mod genotype	0.00510165	1 in	196.015	0.00510165	0.00510165
mod|WT	sev|mildCP (44% of total genotype frequency)	0.000118002	sev|mod	0.00291101			0.00291101	0.00291101
	sev|N1868I	0.000592545	mod|mod	0.00219064			0.00219064	0.00219064
	sev|WT	0.0109335
	mod|mod (21% of total genotype frequency)	4.08667e-06
	mod|mildCP	0.000199064
	mod|N1868I	0.000439823
	mod|WT	0.0081155
			Total risk STGD1	0.00510165	1 in	196.015	0.00510165	0.00510165
			of which sev|sev or sev|mod genotype	0.00291101	1 in	343.524	0.00291101	0.00291101
mildCP|WT	sev|mildCP (44% of total genotype frequency)	0.000118002	sev|mildCP	0.00291101			0.00343499	0.00238703
	sev|N1868I	0.000592545
	sev|WT	0.0109335
			Total risk STGD1	0.00291101	1 in	343.524	0.00343499	0.00238703
			of which sev|sev or sev|mod genotype	0	0		0	0
N1868I65%|WT	sev|mildCP (44% of total genotype frequency)	0.000118002	sev|N1868Ipatient (total at risk)	0.00291101			0.00343499	0.00238703
	sev|N1868I	0.000592545	sev|N1868Ipatient (assumed penetrance, 65%)	0.00189216			0.00223274	0.00155157
	sev|WT	0.0109335
			Total risk STGD1, penetrance 65%	0.00189216	1 in	528.498	0.00223274	0.00155157
			of which sev|sev or sev|mod genotype	0	0		0	0
N1868I5%|WT	sev|mildCP (44% of total genotype frequency)	0.000118002	sev|N1868Ipatient (total at risk)	0.00291101			0.00343499	0.00238703
	sev|N1868I	0.000592545	sev|N1868Ipatient (assumed penetrance, 5%)	0.00014555			0.000171749	0.000119351
	sev|WT	0.0109335
			Total risk STGD1, penetrance 5%	0.00014555	1 in	6870.47	0.000171749	0.000119351
			of which sev|sev or sev|mod genotype	0	0		0	0

## Sheet: 1.6 Underestimate
Table S1.6 - Underestimate of updated recurrence risk estimates based on the BAP population including missing heritability, de novo variants (Kong et al. 2012; PMID 22914163) and reduced penetrance
Sum allele frequency by severity category (ABCA4 variant severity underestimate)		Including missing heritability, de novo variants and reduced penetrance (overestimate)
Sum AF sev	Sum allele frequency of severe alleles	0.00489397
Sum AF mod	Sum allele frequency of moderately severe alleles	0.00236336
Sum AF mildCP	Sum allele frequency of mild alleles with complete penetrance	0.0153099
Sum AF N1868I	Sum allele frequency of mild allele with incomplete penetrance c.5603A>T p.Asn1868Ile	0.0475366
Sum AF WT	Sum allele frequency of wildtype alleles	0.930989
Genotype frequencies in the general population
		sev	mod	mildCP	N1868I	WT
		0.00489397	0.00236336	0.0153099	0.0475366	0.930989
sev	0.00489397	2.39509e-05	1.15662e-05	7.4926e-05	0.000232642	0.00455623
mod	0.00236336	1.15662e-05	5.58547e-06	3.61827e-05	0.000112346	0.00220026
mildCP	0.0153099	7.4926e-05	3.61827e-05	0.000234392	0.000727779	0.0142533
N1868I	0.0475366	0.000232642	0.000112346	0.000727779	0.00225972	0.044256
WT	0.930989	0.00455623	0.00220026	0.0142533	0.044256	0.86674
STGD1 risk for offspring of a STGD1 patient and an unaffected partner with unknown ABCA4 genotype
PATIENT GENOTYPE	UNAFFECTED PARTNER RISK GENOTYPES		AFFECTED OFFSPRING POSSIBLE GENOTYPES				RISK FEMALE OFFSPRING	RISK MALE OFFSPRING
sev|sev	sev|mildCP (44% of total genotype frequency)	6.59349e-05	sev|sev	0.00482184			0.00482184	0.00482184
	sev|N1868I	0.000465285	sev|mod	0.00234996			0.00234996	0.00234996
	sev|WT	0.00911246	sev|mildCP	0.0152846			0.0180359	0.0125334
	mod|mod (21% of total genotype frequency)	1.17295e-06	sev|N1868Ipartner (total at risk)	0.0475885			0.0561544	0.0390226
	mod|mildCP	7.23655e-05	sev|N1868Ipartner (assumed penetrance, 5%)	0.00237942			0.00280772	0.00195113
	mod|N1868I	0.000224692
	mod|WT	0.00440052
	mildCP|mildCP	0.000234392
	mildCP|N1868I	0.00145556
	mildCP|WT	0.0285066
	N1868I|N1868I	0.00225972
	N1868I|WT	0.088512
			Total risk STGD1, penetrance 5%	0.0248359	1 in	40.2643	0.0280154	0.0216563
			of which sev|sev or sev|mod genotype	0.0071718	1 in	139.435	0.0071718	0.0071718
sev|mod	sev|mildCP (44% of total genotype frequency)	6.59349e-05	sev|sev	0.00241092			0.00241092	0.00241092
	sev|N1868I	0.000465285	sev|mod	0.0035859			0.0035859	0.0035859
	sev|WT	0.00911246	mod|mod	0.00117498			0.00117498	0.00117498
	mod|mod (21% of total genotype frequency)	1.17295e-06	sev|mildCP	0.00764232			0.00901794	0.0062667
	mod|mildCP	7.23655e-05	sev|N1868Ipartner (total at risk)	0.0237942			0.0280772	0.0195113
	mod|N1868I	0.000224692	sev|N1868Ipartner (assumed penetrance, 5%)	0.00118971			0.00140386	0.000975564
	mod|WT	0.00440052
	mildCP|mildCP	0.000234392
	mildCP|N1868I	0.00145556
	mildCP|WT	0.0285066
	N1868I|N1868I	0.00225972
	N1868I|WT	0.088512
			Total risk STGD1, penetrance 5%	0.0160038	1 in	62.485	0.0175936	0.0144141
			of which sev|sev or sev|mod genotype	0.00599682	1 in	166.755	0.00599682	0.00599682
mod|mod	sev|mildCP (44% of total genotype frequency)	6.59349e-05	sev|mod	0.00482184			0.00482184	0.00482184
	sev|N1868I	0.000465285	mod|mod	0.00234996			0.00234996	0.00234996
	sev|WT	0.00911246
	mod|mod (21% of total genotype frequency)	1.17295e-06
	mod|mildCP	7.23655e-05
	mod|N1868I	0.000224692
	mod|WT	0.00440052
	mildCP|mildCP	0.000234392
	mildCP|N1868I	0.00145556
	mildCP|WT	0.0285066
	N1868I|N1868I	0.00225972
	N1868I|WT	0.088512
			Total risk STGD1	0.0071718	1 in	139.435	0.0071718	0.0071718
			of which sev|sev or sev|mod genotype	0.00482184	1 in	207.39	0.00482184	0.00482184
sev|mildCP	sev|mildCP (44% of total genotype frequency)	6.59349e-05	sev|sev	0.00241092			0.00241092	0.00241092
	sev|N1868I	0.000465285	sev|mod	0.00117498			0.00117498	0.00117498
	sev|WT	0.00911246	sev|mildCP	0.0100532			0.0118628	0.00824366
	mod|mod (21% of total genotype frequency)	1.17295e-06	sev|N1868Ipartner (total at risk)	0.0237942			0.0280772	0.0195113
	mod|mildCP	7.23655e-05	sev|N1868Ipartner (assumed penetrance, 5%)	0.00118971			0.00140386	0.000975564
	mod|N1868I	0.000224692
	mod|WT	0.00440052
	mildCP|mildCP	0.000234392
	mildCP|N1868I	0.00145556
	mildCP|WT	0.0285066
	N1868I|N1868I	0.00225972
	N1868I|WT	0.088512
			Total risk STGD1, penetrance 5%	0.0148289	1 in	67.4361	0.0168526	0.0128051
			of which sev|sev or sev|mod genotype	0.0035859	1 in	278.87	0.0035859	0.0035859
sev|N1868I65%	sev|mildCP (44% of total genotype frequency)	6.59349e-05	sev|sev	0.00241092			0.00241092	0.00241092
	sev|N1868I	0.000465285	sev|mod	0.00117498			0.00117498	0.00117498
	sev|WT	0.00911246	sev|mildCP	0.00764232			0.00901794	0.0062667
	mod|mod (21% of total genotype frequency)	1.17295e-06	sev|N1868Ipatient (total at risk)	0.00241092			0.00284488	0.00197695
	mod|mildCP	7.23655e-05	sev|N1868Ipatient (assumed penetrance, 65%)	0.0015671			0.00184917	0.00128502
	mod|N1868I	0.000224692	sev|N1868Ipartner (total at risk)	0.0237942			0.0280772	0.0195113
	mod|WT	0.00440052	sev|N1868Ipartner (assumed penetrance, 5%)	0.00118971			0.00140386	0.000975564
	mildCP|mildCP	0.000234392
	mildCP|N1868I	0.00145556
	mildCP|WT	0.0285066
	N1868I|N1868I	0.00225972
	N1868I|WT	0.088512
			Total risk STGD1, penetrance 5%partner and 65%patient	0.013985	1 in	71.505	0.0158569	0.0121132
			of which sev|sev or sev|mod genotype	0.0035859	1 in	278.87	0.0035859	0.0035859
STGD1 risk for offspring of a known carrier of an ABCA4 variant (from a STGD1 family) and an unaffected partner with unknown ABCA4 genotype
PATIENT GENOTYPE	UNAFFECTED PARTNER RISK GENOTYPES		AFFECTED OFFSPRING POSSIBLE GENOTYPES				RISK FEMALE OFFSPRING	RISK MALE OFFSPRING
sev|WT	sev|mildCP (44% of total genotype frequency)	6.59349e-05	sev|sev	0.00241092			0.00241092	0.00241092
	sev|N1868I	0.000465285	sev|mod	0.00117498			0.00117498	0.00117498
	sev|WT	0.00911246	sev|mildCP	0.00764232			0.00901794	0.0062667
	mod|mod (21% of total genotype frequency)	1.17295e-06	sev|N1868Ipartner (total at risk)	0.0237942			0.0280772	0.0195113
	mod|mildCP	7.23655e-05	sev|N1868Ipartner (assumed penetrance, 5%)	0.00118971			0.00140386	0.000975564
	mod|N1868I	0.000224692
	mod|WT	0.00440052
	mildCP|mildCP	0.000234392
	mildCP|N1868I	0.00145556
	mildCP|WT	0.0285066
	N1868I|N1868I	0.00225972
	N1868I|WT	0.088512
			Total risk STGD1, penetrance 5%	0.0124179	1 in	80.5287	0.0140077	0.0108282
			of which sev|sev or sev|mod genotype	0.0035859	1 in	278.87	0.0035859	0.0035859
mod|WT	sev|mildCP (44% of total genotype frequency)	6.59349e-05	sev|mod	0.00241092			0.00241092	0.00241092
	sev|N1868I	0.000465285	mod|mod	0.00117498			0.00117498	0.00117498
	sev|WT	0.00911246
	mod|mod (21% of total genotype frequency)	1.17295e-06
	mod|mildCP	7.23655e-05
	mod|N1868I	0.000224692
	mod|WT	0.00440052
			Total risk STGD1	0.0035859	1 in	278.87	0.0035859	0.0035859
			of which sev|sev or sev|mod genotype	0.00241092	1 in	414.78	0.00241092	0.00241092
mildCP|WT	sev|mildCP (44% of total genotype frequency)	6.59349e-05	sev|mildCP	0.00241092			0.00284488	0.00197695
	sev|N1868I	0.000465285
	sev|WT	0.00911246
			Total risk STGD1	0.00241092	1 in	414.78	0.00284488	0.00197695
			of which sev|sev or sev|mod genotype	0	0		0	0
N1868I65%|WT	sev|mildCP (44% of total genotype frequency)	6.59349e-05	sev|N1868Ipatient (total at risk)	0.00241092			0.00284488	0.00197695
	sev|N1868I	0.000465285	sev|N1868Ipatient (assumed penetrance, 65%)	0.0015671			0.00184917	0.00128502
	sev|WT	0.00911246
			Total risk STGD1, penetrance 65%	0.0015671	1 in	638.122	0.00184917	0.00128502
			of which sev|sev or sev|mod genotype	0	0		0	0
N1868I5%|WT	sev|mildCP (44% of total genotype frequency)	6.59349e-05	sev|N1868Ipatient (total at risk)	0.00241092			0.00284488	0.00197695
	sev|N1868I	0.000465285	sev|N1868Ipatient (assumed penetrance, 5%)	0.000120546			0.000142244	9.88477e-05
	sev|WT	0.00911246
			Total risk STGD1, penetrance 5%	0.000120546	1 in	8295.59	0.000142244	9.88477e-05
			of which sev|sev or sev|mod genotype	0	0		0	0

## Sheet: 1.7 Overview Allele Frequencies
S1.7 BAP - Allele frequency overview
Under estimate		Original	Including structural variants	Including missing heritability	Including de novo (Kong et al. 2012; PMID 22914163)	Including de novo (Li et al. 2023; PMID 36729443)	Including Reduced penetrance all mild alleles	Adjusted gnomAD AF confidence Intervals
Sum AF sev	Sum allele frequency of severe alleles	0.00440681	0.00509824	0.00521686	0.00528376	0.00523939	0.00528376	0.00489397
Sum AF mod	Sum allele frequency of moderately severe alleles	0.00255869	0.00255869	0.00262757	0.00263921	0.00263891	0.00263921	0.00236336
Sum AF mildCP	Sum allele frequency of mild alleles with complete penetrance	0.0229899	0.0229899	0.0236087	0.0236108	0.0237107	0.0159842	0.0153099
Sum AF N1868I	Sum allele frequency of mild allele with incomplete penetrance c.5603A>T p.Asn1868Ile	0.0486938	0.0486938	0.0486938	0.0486938	0.0486938	0.0486938	0.0475366
Sum AF WT	Sum allele frequency of wildtype alleles	0.921351	0.920659	0.919853	0.919772	0.919717	0.927399	0.929896
Average
Sum AF sev	Sum allele frequency of severe alleles	0.00454207	0.00523351	0.00534657	0.00541346	0.00554049	0.00541346	-
Sum AF mod	Sum allele frequency of moderately severe alleles	0.00326218	0.00326218	0.00334338	0.00335502	0.00346464	0.00335502	-
Sum AF mildCP	Sum allele frequency of mild alleles with complete penetrance	0.0245889	0.0245889	0.025201	0.0252031	0.026115	0.0189373	-
Sum AF N1868I	Sum allele frequency of mild allele with incomplete penetrance c.5603A>T p.Asn1868Ile	0.0486938	0.0486938	0.0486938	0.0486938	0.0486938	0.0486938	-
Sum AF WT	Sum allele frequency of wildtype alleles	0.918913	0.918222	0.917415	0.917335	0.916186	0.9236	-
Overestimate
Sum AF sev	Sum allele frequency of severe alleles	0.00467734	0.00536877	0.00547705	0.00554395	0.00622392	0.00554395	0.00594317
Sum AF mod	Sum allele frequency of moderately severe alleles	0.00396566	0.00396566	0.00405747	0.00406911	0.00461076	0.00406911	0.00441138
Sum AF mildCP	Sum allele frequency of mild alleles with complete penetrance	0.026188	0.026188	0.0267942	0.0267963	0.030448	0.0217778	0.0225626
Sum AF N1868I	Sum allele frequency of mild allele with incomplete penetrance c.5603A>T p.Asn1868Ile	0.0486938	0.0486938	0.0486938	0.0486938	0.0486938	0.0486938	0.049851
Sum AF WT	Sum allele frequency of wildtype alleles	0.916475	0.915784	0.914977	0.914897	0.910024	0.919915	0.917232
Structural variants AF gnomAD SV	0.000691435
Missing heritability (Missing variant percentage, estimate of 5% of Nijmegen individuals)	0.05
Missig heritability (allele frequency)	0.00149777
Missing heritability minus AF SVs gnomAD (%)	0.0269178
Remaining missing heritability (AF)	0.000806334
Missing heritability (Missing variant percentage, Thesis Riccardo Sangermano)	0.176471
De novo rate in coding and canonical splice site regions of ABCA4	8.4216e-05
Severe	0.794335
Moderately severe	0.138252
Mild	0.0244198
Li et al. 2023; PMID 36729443 (CI lower) mutant increase due to de novo rate	1.00432
Li et al. 2023; PMID 36729443 mutant increase due to de novo rate	1.03627
Li et al. 2023; PMID 36729443 (CI upper) mutant increase due to de novo rate	1.13636
	Penetrance	CI (lower)	CI (Upper)	BAP AF
c.3113C>T	0.168	0.119407	0.17	0.00174693
c.4253+43G>A	0.39	0.164349	0.615651	0.00450917
c.5603A>T (low)	0.024	0.0130464	0.0349536	0.0486938
c.5603A>T (high)	0.048	0.0327009	0.0632991	0.0486938
c.5882G>A	0.504	0.447914	0.552086	0.00356873
c.6089G>A	0.364	0.23682	0.48318	0.000458513
Estimated non penetrant allele frequency of mild variants	0.00626575	0.0076266	0.0050185
Adjusted gnomAD alleles	132889
Benign Sum AF categories	0.0499388

## Sheet: 1.8 De novo effect in ABCA4
S1.8 Statistics on de novo effects in ABCA4
ABCA4 nucleotides
coding	6822
canonical splice sites	196
Total	7018
De novo mutation rate (Kong et al. 2012; PMID 22914163)	1.2e-08
De novo mutation rate in ABCA4 (Li et al. 2023; PMID 36729443)	8.4216e-05
Overestimate of known mutations
Benign	50	0.0396825
Mild	29	0.0230159
Moderate	216	0.171429
Severe	965	0.765873
Underestimate of known mutations
Benign	52	0.0463045
Mild	29	0.0258237
Moderate	118	0.105076
Severe	924	0.822796
Average
Benign	0.0429935
Mild	0.0244198
Moderate	0.138252
Severe	0.794335
