# Supplementary material for: Improving personalised genetic counselling for ABCA4-associated retinopathy: Updated recurrence risk estimates
Source: Med Genet. 2025 Feb 12;37(1):19–25. doi: 10.1515/medgen-2024-2065 (PMC11812469; doi:10.1515/medgen-2024-2065)
Supplement: Supplementary file 1 — Supplementary Material [file Online-Anhang.zip › Online-Anhang/S2 Recurrence risk estimates based on the African population gnomAD.xlsx]

## Sheet: 2.1 Missing heritability
Table S2.1 - Updated recurrence risk estimates based on the African/African American gnomAD population including missing heritability
Sum allele frequency by severity category (ABCA4 variant severity average)		Including missing heritability
Sum AF sev	Sum allele frequency of severe alleles	0.00605928
Sum AF mod	Sum allele frequency of moderately severe alleles	0.00461833
Sum AF mildCP	Sum allele frequency of mild alleles with complete penetrance	0.0756072
Sum AF N1868I	Sum allele frequency of mild allele with incomplete penetrance c.5603A>T p.Asn1868Ile	0.0486938
Sum AF WT	Sum allele frequency of wildtype alleles	0.865021
Genotype frequencies in the general population
		sev	mod	mildCP	N1868I	WT
		0.00605928	0.00461833	0.0756072	0.0486938	0.865021
sev	0.00605928	3.67149e-05	2.79838e-05	0.000458125	0.000295049	0.00524141
mod	0.00461833	2.79838e-05	2.1329e-05	0.00034918	0.000224884	0.00399496
mildCP	0.0756072	0.000458125	0.00034918	0.00571646	0.0036816	0.0654019
N1868I	0.0486938	0.000295049	0.000224884	0.0036816	0.00237108	0.0421211
WT	0.865021	0.00524141	0.00399496	0.0654019	0.0421211	0.748262
STGD1 risk for offspring of a STGD1 patient and an unaffected partner with unknown ABCA4 genotype
PATIENT GENOTYPE	UNAFFECTED PARTNER RISK GENOTYPES		AFFECTED OFFSPRING POSSIBLE GENOTYPES
sev|sev	sev|mildCP (44% of total genotype frequency)	0.00040315	sev|sev	0.00573803
	sev|N1868I	0.000590098	sev|mod	0.0045735
	sev|WT	0.0104828	sev|mildCP	0.0753507
	mod|mod (21% of total genotype frequency)	4.47909e-06	sev|N1868Ipartner (total at risk)	0.0486938
	mod|mildCP	0.000698359	sev|N1868Ipartner (assumed penetrance, 5%)	0.00243469
	mod|N1868I	0.000449768
	mod|WT	0.00798992
	mildCP|mildCP	0.00571646
	mildCP|N1868I	0.0073632
	mildCP|WT	0.130804
	N1868I|N1868I	0.00237108
	N1868I|WT	0.0842423
			Total risk STGD1, penetrance 5%	0.0880969	1 in	11.3511
			of which sev|sev or sev|mod genotype	0.0103115	1 in	96.9788
sev|mod	sev|mildCP (44% of total genotype frequency)	0.00040315	sev|sev	0.00286902
	sev|N1868I	0.000590098	sev|mod	0.00515577
	sev|WT	0.0104828	mod|mod	0.00228675
	mod|mod (21% of total genotype frequency)	4.47909e-06	sev|mildCP	0.0376753
	mod|mildCP	0.000698359	sev|N1868Ipartner (total at risk)	0.0243469
	mod|N1868I	0.000449768	sev|N1868Ipartner (assumed penetrance, 5%)	0.00121734
	mod|WT	0.00798992
	mildCP|mildCP	0.00571646
	mildCP|N1868I	0.0073632
	mildCP|WT	0.130804
	N1868I|N1868I	0.00237108
	N1868I|WT	0.0842423
			Total risk STGD1, penetrance 5%	0.0492042	1 in	20.3235
			of which sev|sev or sev|mod genotype	0.00802478	1 in	124.614
mod|mod	sev|mildCP (44% of total genotype frequency)	0.00040315	sev|mod	0.00573803
	sev|N1868I	0.000590098	mod|mod	0.0045735
	sev|WT	0.0104828
	mod|mod (21% of total genotype frequency)	4.47909e-06
	mod|mildCP	0.000698359
	mod|N1868I	0.000449768
	mod|WT	0.00798992
	mildCP|mildCP	0.00571646
	mildCP|N1868I	0.0073632
	mildCP|WT	0.130804
	N1868I|N1868I	0.00237108
	N1868I|WT	0.0842423
			Total risk STGD1	0.0103115	1 in	96.9788
			of which sev|sev or sev|mod genotype	0.00573803	1 in	174.276
sev|mildCP	sev|mildCP (44% of total genotype frequency)	0.00040315	sev|sev	0.00286902
	sev|N1868I	0.000590098	sev|mod	0.00228675
	sev|WT	0.0104828	sev|mildCP	0.0405444
	mod|mod (21% of total genotype frequency)	4.47909e-06	sev|N1868Ipartner (total at risk)	0.0243469
	mod|mildCP	0.000698359	sev|N1868Ipartner (assumed penetrance, 5%)	0.00121734
	mod|N1868I	0.000449768
	mod|WT	0.00798992
	mildCP|mildCP	0.00571646
	mildCP|N1868I	0.0073632
	mildCP|WT	0.130804
	N1868I|N1868I	0.00237108
	N1868I|WT	0.0842423
			Total risk STGD1, penetrance 5%	0.0469175	1 in	21.314
			of which sev|sev or sev|mod genotype	0.00515577	1 in	193.958
sev|N1868I65%	sev|mildCP (44% of total genotype frequency)	0.00040315	sev|sev	0.00286902
	sev|N1868I	0.000590098	sev|mod	0.00228675
	sev|WT	0.0104828	sev|mildCP	0.0376753
	mod|mod (21% of total genotype frequency)	4.47909e-06	sev|N1868Ipatient (total at risk)	0.00286902
	mod|mildCP	0.000698359	sev|N1868Ipatient (assumed penetrance, 65%)	0.00186486
	mod|N1868I	0.000449768	sev|N1868Ipartner (total at risk)	0.0243469
	mod|WT	0.00798992	sev|N1868Ipartner (assumed penetrance, 5%)	0.00121734
	mildCP|mildCP	0.00571646
	mildCP|N1868I	0.0073632
	mildCP|WT	0.130804
	N1868I|N1868I	0.00237108
	N1868I|WT	0.0842423
			Total risk STGD1, penetrance 5%partner and 65%patient	0.0459133	1 in	21.7802
			of which sev|sev or sev|mod genotype	0.00515577	1 in	193.958
STGD1 risk for offspring of a known carrier of an ABCA4 variant (from a STGD1 family) and an unaffected partner with unknown ABCA4 genotype
PATIENT GENOTYPE	UNAFFECTED PARTNER RISK GENOTYPES		AFFECTED OFFSPRING POSSIBLE GENOTYPES
sev|WT	sev|mildCP (44% of total genotype frequency)	0.00040315	sev|sev	0.00286902
	sev|N1868I	0.000590098	sev|mod	0.00228675
	sev|WT	0.0104828	sev|mildCP	0.0376753
	mod|mod (21% of total genotype frequency)	4.47909e-06	sev|N1868Ipartner (total at risk)	0.0243469
	mod|mildCP	0.000698359	sev|N1868Ipartner (assumed penetrance, 5%)	0.00121734
	mod|N1868I	0.000449768
	mod|WT	0.00798992
	mildCP|mildCP	0.00571646
	mildCP|N1868I	0.0073632
	mildCP|WT	0.130804
	N1868I|N1868I	0.00237108
	N1868I|WT	0.0842423
			Total risk STGD1, penetrance 5%	0.0440485	1 in	22.7023
			of which sev|sev or sev|mod genotype	0.00515577	1 in	193.958
mod|WT	sev|mildCP (44% of total genotype frequency)	0.00040315	sev|mod	0.00286902
	sev|N1868I	0.000590098	mod|mod	0.00228675
	sev|WT	0.0104828
	mod|mod (21% of total genotype frequency)	4.47909e-06
	mod|mildCP	0.000698359
	mod|N1868I	0.000449768
	mod|WT	0.00798992
			Total risk STGD1	0.00515577	1 in	193.958
			of which sev|sev or sev|mod genotype	0.00286902	1 in	348.552
mildCP|WT	sev|mildCP (44% of total genotype frequency)	0.00040315	sev|mildCP	0.00286902
	sev|N1868I	0.000590098
	sev|WT	0.0104828
			Total risk STGD1	0.00286902	1 in	348.552
			of which sev|sev or sev|mod genotype	0	0
N1868I65%|WT	sev|mildCP (44% of total genotype frequency)	0.00040315	sev|N1868Ipatient (total at risk)	0.00286902
	sev|N1868I	0.000590098	sev|N1868Ipatient (assumed penetrance, 65%)	0.00186486
	sev|WT	0.0104828
			Total risk STGD1, penetrance 65%	0.00186486	1 in	536.233
			of which sev|sev or sev|mod genotype	0	0
N1868I5%|WT	sev|mildCP (44% of total genotype frequency)	0.00040315	sev|N1868Ipatient (total at risk)	0.00286902
	sev|N1868I	0.000590098	sev|N1868Ipatient (assumed penetrance, 5%)	0.000143451
	sev|WT	0.0104828
			Total risk STGD1, penetrance 5%	0.000143451	1 in	6971.03
			of which sev|sev or sev|mod genotype	0	0

## Sheet: 2.2 De novo (Kong)
Table S2.2 - Updated recurrence risk estimates based on the African/African American gnomAD population including missing heritability and de novo variants (Kong et al. 2012; PMID 22914163)
Sum allele frequency by severity category (ABCA4 variant severity average)		Including missing heritability and de novo variants
Sum AF sev	Sum allele frequency of severe alleles	0.00612617
Sum AF mod	Sum allele frequency of moderately severe alleles	0.00462998
Sum AF mildCP	Sum allele frequency of mild alleles with complete penetrance	0.0756093
Sum AF N1868I	Sum allele frequency of mild allele with incomplete penetrance c.5603A>T p.Asn1868Ile	0.0486938
Sum AF WT	Sum allele frequency of wildtype alleles	0.864941
Genotype frequencies in the general population
		sev	mod	mildCP	N1868I	WT
		0.00612617	0.00462998	0.0756093	0.0486938	0.864941
sev	0.00612617	3.753e-05	2.83641e-05	0.000463196	0.000298306	0.00529878
mod	0.00462998	2.83641e-05	2.14367e-05	0.000350069	0.000225451	0.00400466
mildCP	0.0756093	0.000463196	0.000350069	0.00571677	0.0036817	0.0653976
N1868I	0.0486938	0.000298306	0.000225451	0.0036817	0.00237108	0.0421172
WT	0.864941	0.00529878	0.00400466	0.0653976	0.0421172	0.748123
STGD1 risk for offspring of a STGD1 patient and an unaffected partner with unknown ABCA4 genotype
PATIENT GENOTYPE	UNAFFECTED PARTNER RISK GENOTYPES		AFFECTED OFFSPRING POSSIBLE GENOTYPES
sev|sev	sev|mildCP (44% of total genotype frequency)	0.000407612	sev|sev	0.00580089
	sev|N1868I	0.000596613	sev|mod	0.00458468
	sev|WT	0.0105976	sev|mildCP	0.0753499
	mod|mod (21% of total genotype frequency)	4.50171e-06	sev|N1868Ipartner (total at risk)	0.0486938
	mod|mildCP	0.000700139	sev|N1868Ipartner (assumed penetrance, 5%)	0.00243469
	mod|N1868I	0.000450902
	mod|WT	0.00800931
	mildCP|mildCP	0.00571677
	mildCP|N1868I	0.0073634
	mildCP|WT	0.130795
	N1868I|N1868I	0.00237108
	N1868I|WT	0.0842344
			Total risk STGD1, penetrance 5%	0.0881702	1 in	11.3417
			of which sev|sev or sev|mod genotype	0.0103856	1 in	96.2874
sev|mod	sev|mildCP (44% of total genotype frequency)	0.000407612	sev|sev	0.00290045
	sev|N1868I	0.000596613	sev|mod	0.00519278
	sev|WT	0.0105976	mod|mod	0.00229234
	mod|mod (21% of total genotype frequency)	4.50171e-06	sev|mildCP	0.037675
	mod|mildCP	0.000700139	sev|N1868Ipartner (total at risk)	0.0243469
	mod|N1868I	0.000450902	sev|N1868Ipartner (assumed penetrance, 5%)	0.00121734
	mod|WT	0.00800931
	mildCP|mildCP	0.00571677
	mildCP|N1868I	0.0073634
	mildCP|WT	0.130795
	N1868I|N1868I	0.00237108
	N1868I|WT	0.0842344
			Total risk STGD1, penetrance 5%	0.0492779	1 in	20.2931
			of which sev|sev or sev|mod genotype	0.00809323	1 in	123.56
mod|mod	sev|mildCP (44% of total genotype frequency)	0.000407612	sev|mod	0.00580089
	sev|N1868I	0.000596613	mod|mod	0.00458468
	sev|WT	0.0105976
	mod|mod (21% of total genotype frequency)	4.50171e-06
	mod|mildCP	0.000700139
	mod|N1868I	0.000450902
	mod|WT	0.00800931
	mildCP|mildCP	0.00571677
	mildCP|N1868I	0.0073634
	mildCP|WT	0.130795
	N1868I|N1868I	0.00237108
	N1868I|WT	0.0842344
			Total risk STGD1	0.0103856	1 in	96.2874
	2.07492		of which sev|sev or sev|mod genotype	0.00580089	1 in	172.387
sev|mildCP	sev|mildCP (44% of total genotype frequency)	0.000407612	sev|sev	0.00290045
	sev|N1868I	0.000596613	sev|mod	0.00229234
	sev|WT	0.0105976	sev|mildCP	0.0405754
	mod|mod (21% of total genotype frequency)	4.50171e-06	sev|N1868Ipartner (total at risk)	0.0243469
	mod|mildCP	0.000700139	sev|N1868Ipartner (assumed penetrance, 5%)	0.00121734
	mod|N1868I	0.000450902
	mod|WT	0.00800931
	mildCP|mildCP	0.00571677
	mildCP|N1868I	0.0073634
	mildCP|WT	0.130795
	N1868I|N1868I	0.00237108
	N1868I|WT	0.0842344
			Total risk STGD1, penetrance 5%	0.0469855	1 in	21.2831
			of which sev|sev or sev|mod genotype	0.00519278	1 in	192.575
sev|N1868I65%	sev|mildCP (44% of total genotype frequency)	0.000407612	sev|sev	0.00290045
	sev|N1868I	0.000596613	sev|mod	0.00229234
	sev|WT	0.0105976	sev|mildCP	0.037675
	mod|mod (21% of total genotype frequency)	4.50171e-06	sev|N1868Ipatient (total at risk)	0.00290045
	mod|mildCP	0.000700139	sev|N1868Ipatient (assumed penetrance, 65%)	0.00188529
	mod|N1868I	0.000450902	sev|N1868Ipartner (total at risk)	0.0243469
	mod|WT	0.00800931	sev|N1868Ipartner (assumed penetrance, 5%)	0.00121734
	mildCP|mildCP	0.00571677
	mildCP|N1868I	0.0073634
	mildCP|WT	0.130795
	N1868I|N1868I	0.00237108
	N1868I|WT	0.0842344
			Total risk STGD1, penetrance 5%partner and 65%patient	0.0459704	1 in	21.7531
			of which sev|sev or sev|mod genotype	0.00519278	1 in	192.575
STGD1 risk for offspring of a known carrier of an ABCA4 variant (from a STGD1 family) and an unaffected partner with unknown ABCA4 genotype
PATIENT GENOTYPE	UNAFFECTED PARTNER RISK GENOTYPES		AFFECTED OFFSPRING POSSIBLE GENOTYPES
sev|WT	sev|mildCP (44% of total genotype frequency)	0.000407612	sev|sev	0.00290045
	sev|N1868I	0.000596613	sev|mod	0.00229234
	sev|WT	0.0105976	sev|mildCP	0.037675
	mod|mod (21% of total genotype frequency)	4.50171e-06	sev|N1868Ipartner (total at risk)	0.0243469
	mod|mildCP	0.000700139	sev|N1868Ipartner (assumed penetrance, 5%)	0.00121734
	mod|N1868I	0.000450902
	mod|WT	0.00800931
	mildCP|mildCP	0.00571677
	mildCP|N1868I	0.0073634
	mildCP|WT	0.130795
	N1868I|N1868I	0.00237108
	N1868I|WT	0.0842344
			Total risk STGD1, penetrance 5%	0.0440851	1 in	22.6834
			of which sev|sev or sev|mod genotype	0.00519278	1 in	192.575
mod|WT	sev|mildCP (44% of total genotype frequency)	0.000407612	sev|mod	0.00290045
	sev|N1868I	0.000596613	mod|mod	0.00229234
	sev|WT	0.0105976
	mod|mod (21% of total genotype frequency)	4.50171e-06
	mod|mildCP	0.000700139
	mod|N1868I	0.000450902
	mod|WT	0.00800931
			Total risk STGD1	0.00519278	1 in	192.575
			of which sev|sev or sev|mod genotype	0.00290045	1 in	344.775
mildCP|WT	sev|mildCP (44% of total genotype frequency)	0.000407612	sev|mildCP	0.00290045
	sev|N1868I	0.000596613
	sev|WT	0.0105976
			Total risk STGD1	0.00290045	1 in	344.775
			of which sev|sev or sev|mod genotype	0	0
N1868I65%|WT	sev|mildCP (44% of total genotype frequency)	0.000407612	sev|N1868Ipatient (total at risk)	0.00290045
	sev|N1868I	0.000596613	sev|N1868Ipatient (assumed penetrance, 65%)	0.00188529
	sev|WT	0.0105976
			Total risk STGD1, penetrance 65%	0.00188529	1 in	530.422
			of which sev|sev or sev|mod genotype	0	0
N1868I5%|WT	sev|mildCP (44% of total genotype frequency)	0.000407612	sev|N1868Ipatient (total at risk)	0.00290045
	sev|N1868I	0.000596613	sev|N1868Ipatient (assumed penetrance, 5%)	0.000145022
	sev|WT	0.0105976
			Total risk STGD1, penetrance 5%	0.000145022	1 in	6895.49
			of which sev|sev or sev|mod genotype	0	0

## Sheet: 2.3 De novo (Li)
Table S2.3 - Updated recurrence risk estimates based on the African/ African American gnomAD population including missing heritability and de novo variants (Li et al. 2023; PMID 36729443)
Sum allele frequency by severity category (ABCA4 variant severity average)		Including missing heritability and de novo variants
Sum AF sev	Sum allele frequency of severe alleles	0.00627905
Sum AF mod	Sum allele frequency of moderately severe alleles	0.00478584
Sum AF mildCP	Sum allele frequency of mild alleles with complete penetrance	0.0783495
Sum AF N1868I	Sum allele frequency of mild allele with incomplete penetrance c.5603A>T p.Asn1868Ile	0.0486938
Sum AF WT	Sum allele frequency of wildtype alleles	0.861892
Genotype frequencies in the general population
		sev	mod	mildCP	N1868I	WT
		0.00627905	0.00478584	0.0783495	0.0486938	0.861892
sev	0.00627905	3.94264e-05	3.00505e-05	0.00049196	0.00030575	0.00541186
mod	0.00478584	3.00505e-05	2.29043e-05	0.000374968	0.00023304	0.00412488
mildCP	0.0783495	0.00049196	0.000374968	0.00613864	0.00381513	0.0675288
N1868I	0.0486938	0.00030575	0.00023304	0.00381513	0.00237108	0.0419687
WT	0.861892	0.00541186	0.00412488	0.0675288	0.0419687	0.742858
STGD1 risk for offspring of a STGD1 patient and an unaffected partner with unknown ABCA4 genotype
PATIENT GENOTYPE	UNAFFECTED PARTNER RISK GENOTYPES		AFFECTED OFFSPRING POSSIBLE GENOTYPES
sev|sev	sev|mildCP (44% of total genotype frequency)	0.000432925	sev|sev	0.00593407
	sev|N1868I	0.000611501	sev|mod	0.00473769
	sev|WT	0.0108237	sev|mildCP	0.078074
	mod|mod (21% of total genotype frequency)	4.80989e-06	sev|N1868Ipartner (total at risk)	0.0486938
	mod|mildCP	0.000749936	sev|N1868Ipartner (assumed penetrance, 5%)	0.00243469
	mod|N1868I	0.000466081
	mod|WT	0.00824975
	mildCP|mildCP	0.00613864
	mildCP|N1868I	0.00763026
	mildCP|WT	0.135058
	N1868I|N1868I	0.00237108
	N1868I|WT	0.0839375
			Total risk STGD1, penetrance 5%	0.0911804	1 in	10.9673
			of which sev|sev or sev|mod genotype	0.0106718	1 in	93.7052
sev|mod	sev|mildCP (44% of total genotype frequency)	0.000432925	sev|sev	0.00296704
	sev|N1868I	0.000611501	sev|mod	0.00533588
	sev|WT	0.0108237	mod|mod	0.00236885
	mod|mod (21% of total genotype frequency)	4.80989e-06	sev|mildCP	0.039037
	mod|mildCP	0.000749936	sev|N1868Ipartner (total at risk)	0.0243469
	mod|N1868I	0.000466081	sev|N1868Ipartner (assumed penetrance, 5%)	0.00121734
	mod|WT	0.00824975
	mildCP|mildCP	0.00613864
	mildCP|N1868I	0.00763026
	mildCP|WT	0.135058
	N1868I|N1868I	0.00237108
	N1868I|WT	0.0839375
			Total risk STGD1, penetrance 5%	0.0509261	1 in	19.6363
			of which sev|sev or sev|mod genotype	0.00830292	1 in	120.44
mod|mod	sev|mildCP (44% of total genotype frequency)	0.000432925	sev|mod	0.00593407
	sev|N1868I	0.000611501	mod|mod	0.00473769
	sev|WT	0.0108237
	mod|mod (21% of total genotype frequency)	4.80989e-06
	mod|mildCP	0.000749936
	mod|N1868I	0.000466081
	mod|WT	0.00824975
	mildCP|mildCP	0.00613864
	mildCP|N1868I	0.00763026
	mildCP|WT	0.135058
	N1868I|N1868I	0.00237108
	N1868I|WT	0.0839375
			Total risk STGD1	0.0106718	1 in	93.7052
	2.07492		of which sev|sev or sev|mod genotype	0.00593407	1 in	168.518
sev|mildCP	sev|mildCP (44% of total genotype frequency)	0.000432925	sev|sev	0.00296704
	sev|N1868I	0.000611501	sev|mod	0.00236885
	sev|WT	0.0108237	sev|mildCP	0.042004
	mod|mod (21% of total genotype frequency)	4.80989e-06	sev|N1868Ipartner (total at risk)	0.0243469
	mod|mildCP	0.000749936	sev|N1868Ipartner (assumed penetrance, 5%)	0.00121734
	mod|N1868I	0.000466081
	mod|WT	0.00824975
	mildCP|mildCP	0.00613864
	mildCP|N1868I	0.00763026
	mildCP|WT	0.135058
	N1868I|N1868I	0.00237108
	N1868I|WT	0.0839375
			Total risk STGD1, penetrance 5%	0.0485573	1 in	20.5942
			of which sev|sev or sev|mod genotype	0.00533588	1 in	187.41
sev|N1868I65%	sev|mildCP (44% of total genotype frequency)	0.000432925	sev|sev	0.00296704
	sev|N1868I	0.000611501	sev|mod	0.00236885
	sev|WT	0.0108237	sev|mildCP	0.039037
	mod|mod (21% of total genotype frequency)	4.80989e-06	sev|N1868Ipatient (total at risk)	0.00296704
	mod|mildCP	0.000749936	sev|N1868Ipatient (assumed penetrance, 65%)	0.00192857
	mod|N1868I	0.000466081	sev|N1868Ipartner (total at risk)	0.0243469
	mod|WT	0.00824975	sev|N1868Ipartner (assumed penetrance, 5%)	0.00121734
	mildCP|mildCP	0.00613864
	mildCP|N1868I	0.00763026
	mildCP|WT	0.135058
	N1868I|N1868I	0.00237108
	N1868I|WT	0.0839375
			Total risk STGD1, penetrance 5%partner and 65%patient	0.0475188	1 in	21.0443
			of which sev|sev or sev|mod genotype	0.00533588	1 in	187.41
STGD1 risk for offspring of a known carrier of an ABCA4 variant (from a STGD1 family) and an unaffected partner with unknown ABCA4 genotype
PATIENT GENOTYPE	UNAFFECTED PARTNER RISK GENOTYPES		AFFECTED OFFSPRING POSSIBLE GENOTYPES
sev|WT	sev|mildCP (44% of total genotype frequency)	0.000432925	sev|sev	0.00296704
	sev|N1868I	0.000611501	sev|mod	0.00236885
	sev|WT	0.0108237	sev|mildCP	0.039037
	mod|mod (21% of total genotype frequency)	4.80989e-06	sev|N1868Ipartner (total at risk)	0.0243469
	mod|mildCP	0.000749936	sev|N1868Ipartner (assumed penetrance, 5%)	0.00121734
	mod|N1868I	0.000466081
	mod|WT	0.00824975
	mildCP|mildCP	0.00613864
	mildCP|N1868I	0.00763026
	mildCP|WT	0.135058
	N1868I|N1868I	0.00237108
	N1868I|WT	0.0839375
			Total risk STGD1, penetrance 5%	0.0455902	1 in	21.9345
			of which sev|sev or sev|mod genotype	0.00533588	1 in	187.41
mod|WT	sev|mildCP (44% of total genotype frequency)	0.000432925	sev|mod	0.00296704
	sev|N1868I	0.000611501	mod|mod	0.00236885
	sev|WT	0.0108237
	mod|mod (21% of total genotype frequency)	4.80989e-06
	mod|mildCP	0.000749936
	mod|N1868I	0.000466081
	mod|WT	0.00824975
			Total risk STGD1	0.00533588	1 in	187.41
			of which sev|sev or sev|mod genotype	0.00296704	1 in	337.037
mildCP|WT	sev|mildCP (44% of total genotype frequency)	0.000432925	sev|mildCP	0.00296704
	sev|N1868I	0.000611501
	sev|WT	0.0108237
			Total risk STGD1	0.00296704	1 in	337.037
			of which sev|sev or sev|mod genotype	0	0
N1868I65%|WT	sev|mildCP (44% of total genotype frequency)	0.000432925	sev|N1868Ipatient (total at risk)	0.00296704
	sev|N1868I	0.000611501	sev|N1868Ipatient (assumed penetrance, 65%)	0.00192857
	sev|WT	0.0108237
			Total risk STGD1, penetrance 65%	0.00192857	1 in	518.518
			of which sev|sev or sev|mod genotype	0	0
N1868I5%|WT	sev|mildCP (44% of total genotype frequency)	0.000432925	sev|N1868Ipatient (total at risk)	0.00296704
	sev|N1868I	0.000611501	sev|N1868Ipatient (assumed penetrance, 5%)	0.000148352
	sev|WT	0.0108237
			Total risk STGD1, penetrance 5%	0.000148352	1 in	6740.73
			of which sev|sev or sev|mod genotype	0	0

## Sheet: 2.4 Reduced Penetrance (Final)
Table S2.4 - Final updated recurrence risk estimates based on the African/African American gnomAD population including missing heritability, de novo variants (Kong et al. 2012; PMID 22914163) and reduced penetrance
Sum allele frequency by severity category (ABCA4 variant severity average)		Including missing heritability, de novo variants and reduced penetrance
Sum AF sev	Sum allele frequency of severe alleles	0.00612617
Sum AF mod	Sum allele frequency of moderately severe alleles	0.00462998
Sum AF mildCP	Sum allele frequency of mild alleles with complete penetrance	0.0748908
Sum AF N1868I	Sum allele frequency of mild allele with incomplete penetrance c.5603A>T p.Asn1868Ile	0.0486938
Sum AF WT	Sum allele frequency of wildtype alleles	0.865659
Genotype frequencies in the general population
		sev	mod	mildCP	N1868I	WT
		0.00612617	0.00462998	0.0748908	0.0486938	0.865659
sev	0.00612617	3.753e-05	2.83641e-05	0.000458794	0.000298306	0.00530318
mod	0.00462998	2.83641e-05	2.14367e-05	0.000346743	0.000225451	0.00400798
mildCP	0.0748908	0.000458794	0.000346743	0.00560863	0.00364671	0.0648299
N1868I	0.0486938	0.000298306	0.000225451	0.00364671	0.00237108	0.0421522
WT	0.865659	0.00530318	0.00400798	0.0648299	0.0421522	0.749366
STGD1 risk for offspring of a STGD1 patient and an unaffected partner with unknown ABCA4 genotype
PATIENT GENOTYPE	UNAFFECTED PARTNER RISK GENOTYPES		AFFECTED OFFSPRING POSSIBLE GENOTYPES				RISK FEMALE OFFSPRING	RISK MALE OFFSPRING
sev|sev	sev|mildCP (44% of total genotype frequency)	0.000403739	sev|sev	0.00580336			0.00580336	0.00580336
	sev|N1868I	0.000596613	sev|mod	0.00458468			0.00458468	0.00458468
	sev|WT	0.0106064	sev|mildCP	0.0746339			0.088068	0.0611998
	mod|mod (21% of total genotype frequency)	4.50171e-06	sev|N1868Ipartner (total at risk)	0.0486938			0.0574586	0.0399289
	mod|mildCP	0.000693485	sev|N1868Ipartner (assumed penetrance, 5%)	0.00243469			0.00287293	0.00199644
	mod|N1868I	0.000450902
	mod|WT	0.00801597
	mildCP|mildCP	0.00560863
	mildCP|N1868I	0.00729343
	mildCP|WT	0.12966
	N1868I|N1868I	0.00237108
	N1868I|WT	0.0843044
			Total risk STGD1, penetrance 5%	0.0874566	1 in	11.4342	0.101329	0.0735843
			of which sev|sev or sev|mod genotype	0.010388	1 in	96.2646	0.010388	0.010388
sev|mod	sev|mildCP (44% of total genotype frequency)	0.000403739	sev|sev	0.00290168			0.00290168	0.00290168
	sev|N1868I	0.000596613	sev|mod	0.00519402			0.00519402	0.00519402
	sev|WT	0.0106064	mod|mod	0.00229234			0.00229234	0.00229234
	mod|mod (21% of total genotype frequency)	4.50171e-06	sev|mildCP	0.0373169			0.044034	0.0305999
	mod|mildCP	0.000693485	sev|N1868Ipartner (total at risk)	0.0243469			0.0287293	0.0199644
	mod|N1868I	0.000450902	sev|N1868Ipartner (assumed penetrance, 5%)	0.00121734			0.00143647	0.000998222
	mod|WT	0.00801597
	mildCP|mildCP	0.00560863
	mildCP|N1868I	0.00729343
	mildCP|WT	0.12966
	N1868I|N1868I	0.00237108
	N1868I|WT	0.0843044
			Total risk STGD1, penetrance 5%	0.0489223	1 in	20.4406	0.0558585	0.0419861
			of which sev|sev or sev|mod genotype	0.0080957	1 in	123.522	0.0080957	0.0080957
mod|mod	sev|mildCP (44% of total genotype frequency)	0.000403739	sev|mod	0.00580336			0.00580336	0.00580336
	sev|N1868I	0.000596613	mod|mod	0.00458468			0.00458468	0.00458468
	sev|WT	0.0106064
	mod|mod (21% of total genotype frequency)	4.50171e-06
	mod|mildCP	0.000693485
	mod|N1868I	0.000450902
	mod|WT	0.00801597
	mildCP|mildCP	0.00560863
	mildCP|N1868I	0.00729343
	mildCP|WT	0.12966
	N1868I|N1868I	0.00237108
	N1868I|WT	0.0843044
			Total risk STGD1	0.010388	1 in	96.2646	0.010388	0.010388
			of which sev|sev or sev|mod genotype	0.00580336	1 in	172.314	0.00580336	0.00580336
sev|mildCP	sev|mildCP (44% of total genotype frequency)	0.000403739	sev|sev	0.00290168			0.00290168	0.00290168
	sev|N1868I	0.000596613	sev|mod	0.00229234			0.00229234	0.00229234
	sev|WT	0.0106064	sev|mildCP	0.0402186			0.047458	0.0329793
	mod|mod (21% of total genotype frequency)	4.50171e-06	sev|N1868Ipartner (total at risk)	0.0243469			0.0287293	0.0199644
	mod|mildCP	0.000693485	sev|N1868Ipartner (assumed penetrance, 5%)	0.00121734			0.00143647	0.000998222
	mod|N1868I	0.000450902
	mod|WT	0.00801597
	mildCP|mildCP	0.00560863
	mildCP|N1868I	0.00729343
	mildCP|WT	0.12966
	N1868I|N1868I	0.00237108
	N1868I|WT	0.0843044
			Total risk STGD1, penetrance 5%	0.04663	1 in	21.4454	0.0540885	0.0391715
			of which sev|sev or sev|mod genotype	0.00519402	1 in	192.529	0.00519402	0.00519402
sev|N1868I65%	sev|mildCP (44% of total genotype frequency)	0.000403739	sev|sev	0.00290168			0.00290168	0.00290168
	sev|N1868I	0.000596613	sev|mod	0.00229234			0.00229234	0.00229234
	sev|WT	0.0106064	sev|mildCP	0.0373169			0.044034	0.0305999
	mod|mod (21% of total genotype frequency)	4.50171e-06	sev|N1868Ipatient (total at risk)	0.00290168			0.00342398	0.00237938
	mod|mildCP	0.000693485	sev|N1868Ipatient (assumed penetrance, 65%)	0.00188609			0.00222559	0.00154659
	mod|N1868I	0.000450902	sev|N1868Ipartner (total at risk)	0.0243469			0.0287293	0.0199644
	mod|WT	0.00801597	sev|N1868Ipartner (assumed penetrance, 5%)	0.00121734			0.00143647	0.000998222
	mildCP|mildCP	0.00560863
	mildCP|N1868I	0.00729343
	mildCP|WT	0.12966
	N1868I|N1868I	0.00237108
	N1868I|WT	0.0843044
			Total risk STGD1, penetrance 5%partner and 65%patient	0.0456144	1 in	21.9229	0.0528901	0.0383387
			of which sev|sev or sev|mod genotype	0.00519402	1 in	192.529	0.00519402	0.00519402
STGD1 risk for offspring of a known carrier of an ABCA4 variant (from a STGD1 family) and an unaffected partner with unknown ABCA4 genotype
PATIENT GENOTYPE	UNAFFECTED PARTNER RISK GENOTYPES		AFFECTED OFFSPRING POSSIBLE GENOTYPES				RISK FEMALE OFFSPRING	RISK MALE OFFSPRING
sev|WT	sev|mildCP (44% of total genotype frequency)	0.000403739	sev|sev	0.00290168			0.00290168	0.00290168
	sev|N1868I	0.000596613	sev|mod	0.00229234			0.00229234	0.00229234
	sev|WT	0.0106064	sev|mildCP	0.0373169			0.044034	0.0305999
	mod|mod (21% of total genotype frequency)	4.50171e-06	sev|N1868Ipartner (total at risk)	0.0243469			0.0287293	0.0199644
	mod|mildCP	0.000693485	sev|N1868Ipartner (assumed penetrance, 5%)	0.00121734			0.00143647	0.000998222
	mod|N1868I	0.000450902
	mod|WT	0.00801597
	mildCP|mildCP	0.00560863
	mildCP|N1868I	0.00729343
	mildCP|WT	0.12966
	N1868I|N1868I	0.00237108
	N1868I|WT	0.0843044
			Total risk STGD1, penetrance 5%	0.0437283	1 in	22.8685	0.0506645	0.0367921
			of which sev|sev or sev|mod genotype	0.00519402	1 in	192.529	0.00519402	0.00519402
mod|WT	sev|mildCP (44% of total genotype frequency)	0.000403739	sev|mod	0.00290168			0.00290168	0.00290168
	sev|N1868I	0.000596613	mod|mod	0.00229234			0.00229234	0.00229234
	sev|WT	0.0106064
	mod|mod (21% of total genotype frequency)	4.50171e-06
	mod|mildCP	0.000693485
	mod|N1868I	0.000450902
	mod|WT	0.00801597
			Total risk STGD1	0.00519402	1 in	192.529	0.00519402	0.00519402
			of which sev|sev or sev|mod genotype	0.00290168	1 in	344.628	0.00290168	0.00290168
mildCP|WT	sev|mildCP (44% of total genotype frequency)	0.000403739	sev|mildCP	0.00290168			0.00342398	0.00237938
	sev|N1868I	0.000596613
	sev|WT	0.0106064
			Total risk STGD1	0.00290168	1 in	344.628	0.00342398	0.00237938
			of which sev|sev or sev|mod genotype	0	0		0	0
N1868I65%|WT	sev|mildCP (44% of total genotype frequency)	0.000403739	sev|N1868Ipatient (total at risk)	0.00290168			0.00342398	0.00237938
	sev|N1868I	0.000596613	sev|N1868Ipatient (assumed penetrance, 65%)	0.00188609			0.00222559	0.00154659
	sev|WT	0.0106064
			Total risk STGD1, penetrance 65%	0.00188609	1 in	530.197	0.00222559	0.00154659
			of which sev|sev or sev|mod genotype	0	0		0	0
N1868I5%|WT	sev|mildCP (44% of total genotype frequency)	0.000403739	sev|N1868Ipatient (total at risk)	0.00290168			0.00342398	0.00237938
	sev|N1868I	0.000596613	sev|N1868Ipatient (assumed penetrance, 5%)	0.000145084			0.000171199	0.000118969
	sev|WT	0.0106064
			Total risk STGD1, penetrance 5%	0.000145084	1 in	6892.56	0.000171199	0.000118969
			of which sev|sev or sev|mod genotype	0	0		0	0

## Sheet: 2.5 Overestimate
Table S2.5 - Overestimate of updated recurrence risk estimates based on the African/African American gnomAD population including missing heritability, de novo variants (Kong et al. 2012; PMID 22914163) and reduced penetrance
Sum allele frequency by severity category (ABCA4 variant severity overestimate)		Including missing heritability, de novo variants and reduced penetrance (overestimate)
Sum AF sev	Sum allele frequency of severe alleles	0.00807938
Sum AF mod	Sum allele frequency of moderately severe alleles	0.00718343
Sum AF mildCP	Sum allele frequency of mild alleles with complete penetrance	0.0871064
Sum AF N1868I	Sum allele frequency of mild allele with incomplete penetrance c.5603A>T p.Asn1868Ile	0.01111
Sum AF WT	Sum allele frequency of wildtype alleles	0.919836
Genotype frequencies in the general population
		sev	mod	mildCP	N1868I	WT
		0.00807938	0.00718343	0.0871064	0.01111	0.919836
sev	0.00807938	6.52764e-05	5.80377e-05	0.000703766	8.97622e-05	0.0074317
mod	0.00718343	5.80377e-05	5.16017e-05	0.000625723	7.98082e-05	0.00660758
mildCP	0.0871064	0.000703766	0.000625723	0.00758753	0.000967756	0.0801236
N1868I	0.01111	8.97622e-05	7.98082e-05	0.000967756	0.000123433	0.0102194
WT	0.919836	0.0074317	0.00660758	0.0801236	0.0102194	0.846098
STGD1 risk for offspring of a STGD1 patient and an unaffected partner with unknown ABCA4 genotype
PATIENT GENOTYPE	UNAFFECTED PARTNER RISK GENOTYPES		AFFECTED OFFSPRING POSSIBLE GENOTYPES				RISK FEMALE OFFSPRING	RISK MALE OFFSPRING
sev|sev	sev|mildCP (44% of total genotype frequency)	0.000619314	sev|sev	0.00783112			0.00783112	0.00783112
	sev|N1868I	0.000179524	sev|mod	0.00732395			0.00732395	0.00732395
	sev|WT	0.0148634	sev|mildCP	0.0896143			0.105745	0.0734837
	mod|mod (21% of total genotype frequency)	1.08364e-05	sev|N1868Ipartner (total at risk)	0.0114802			0.0135466	0.00941374
	mod|mildCP	0.00125145	sev|N1868Ipartner (assumed penetrance, 5%)	0.000574009			0.00067733	0.000470687
	mod|N1868I	0.000159616
	mod|WT	0.0132152
	mildCP|mildCP	0.00758753
	mildCP|N1868I	0.00193551
	mildCP|WT	0.160247
	N1868I|N1868I	0.000123433
	N1868I|WT	0.0204388
			Total risk STGD1, penetrance 5%	0.105343	1 in	9.49276	0.121577	0.0891095
			of which sev|sev or sev|mod genotype	0.0151551	1 in	65.9845	0.0151551	0.0151551
sev|mod	sev|mildCP (44% of total genotype frequency)	0.000619314	sev|sev	0.00391556			0.00391556	0.00391556
	sev|N1868I	0.000179524	sev|mod	0.00757753			0.00757753	0.00757753
	sev|WT	0.0148634	mod|mod	0.00366197			0.00366197	0.00366197
	mod|mod (21% of total genotype frequency)	1.08364e-05	sev|mildCP	0.0448072			0.0528724	0.0367419
	mod|mildCP	0.00125145	sev|N1868Ipartner (total at risk)	0.00574009			0.0067733	0.00470687
	mod|N1868I	0.000159616	sev|N1868Ipartner (assumed penetrance, 5%)	0.000287004			0.000338665	0.000235344
	mod|WT	0.0132152
	mildCP|mildCP	0.00758753
	mildCP|N1868I	0.00193551
	mildCP|WT	0.160247
	N1868I|N1868I	0.000123433
	N1868I|WT	0.0204388
			Total risk STGD1, penetrance 5%	0.0602492	1 in	16.5977	0.0683662	0.0521323
			of which sev|sev or sev|mod genotype	0.0114931	1 in	87.0088	0.0114931	0.0114931
mod|mod	sev|mildCP (44% of total genotype frequency)	0.000619314	sev|mod	0.00783112			0.00783112	0.00783112
	sev|N1868I	0.000179524	mod|mod	0.00732395			0.00732395	0.00732395
	sev|WT	0.0148634
	mod|mod (21% of total genotype frequency)	1.08364e-05
	mod|mildCP	0.00125145
	mod|N1868I	0.000159616
	mod|WT	0.0132152
	mildCP|mildCP	0.00758753
	mildCP|N1868I	0.00193551
	mildCP|WT	0.160247
	N1868I|N1868I	0.000123433
	N1868I|WT	0.0204388
			Total risk STGD1	0.0151551	1 in	65.9845	0.0151551	0.0151551
			of which sev|sev or sev|mod genotype	0.00783112	1 in	127.696	0.00783112	0.00783112
sev|mildCP	sev|mildCP (44% of total genotype frequency)	0.000619314	sev|sev	0.00391556			0.00391556	0.00391556
	sev|N1868I	0.000179524	sev|mod	0.00366197			0.00366197	0.00366197
	sev|WT	0.0148634	sev|mildCP	0.0487227			0.0574928	0.0399526
	mod|mod (21% of total genotype frequency)	1.08364e-05	sev|N1868Ipartner (total at risk)	0.00574009			0.0067733	0.00470687
	mod|mildCP	0.00125145	sev|N1868Ipartner (assumed penetrance, 5%)	0.000287004			0.000338665	0.000235344
	mod|N1868I	0.000159616
	mod|WT	0.0132152
	mildCP|mildCP	0.00758753
	mildCP|N1868I	0.00193551
	mildCP|WT	0.160247
	N1868I|N1868I	0.000123433
	N1868I|WT	0.0204388
			Total risk STGD1, penetrance 5%	0.0565873	1 in	17.6718	0.065409	0.0477655
			of which sev|sev or sev|mod genotype	0.00757753	1 in	131.969	0.00757753	0.00757753
sev|N1868I65%	sev|mildCP (44% of total genotype frequency)	0.000619314	sev|sev	0.00391556			0.00391556	0.00391556
	sev|N1868I	0.000179524	sev|mod	0.00366197			0.00366197	0.00366197
	sev|WT	0.0148634	sev|mildCP	0.0448072			0.0528724	0.0367419
	mod|mod (21% of total genotype frequency)	1.08364e-05	sev|N1868Ipatient (total at risk)	0.00391556			0.00462036	0.00321076
	mod|mildCP	0.00125145	sev|N1868Ipatient (assumed penetrance, 65%)	0.00254511			0.00300324	0.00208699
	mod|N1868I	0.000159616	sev|N1868Ipartner (total at risk)	0.00574009			0.0067733	0.00470687
	mod|WT	0.0132152	sev|N1868Ipartner (assumed penetrance, 5%)	0.000287004			0.000338665	0.000235344
	mildCP|mildCP	0.00758753
	mildCP|N1868I	0.00193551
	mildCP|WT	0.160247
	N1868I|N1868I	0.000123433
	N1868I|WT	0.0204388
			Total risk STGD1, penetrance 5%partner and 65%patient	0.0552168	1 in	18.1104	0.0637919	0.0466417
			of which sev|sev or sev|mod genotype	0.00757753	1 in	131.969	0.00757753	0.00757753
STGD1 risk for offspring of a known carrier of an ABCA4 variant (from a STGD1 family) and an unaffected partner with unknown ABCA4 genotype
PATIENT GENOTYPE	UNAFFECTED PARTNER RISK GENOTYPES		AFFECTED OFFSPRING POSSIBLE GENOTYPES				RISK FEMALE OFFSPRING	RISK MALE OFFSPRING
sev|WT	sev|mildCP (44% of total genotype frequency)	0.000619314	sev|sev	0.00391556			0.00391556	0.00391556
	sev|N1868I	0.000179524	sev|mod	0.00366197			0.00366197	0.00366197
	sev|WT	0.0148634	sev|mildCP	0.0448072			0.0528724	0.0367419
	mod|mod (21% of total genotype frequency)	1.08364e-05	sev|N1868Ipartner (total at risk)	0.00574009			0.0067733	0.00470687
	mod|mildCP	0.00125145	sev|N1868Ipartner (assumed penetrance, 5%)	0.000287004			0.000338665	0.000235344
	mod|N1868I	0.000159616
	mod|WT	0.0132152
	mildCP|mildCP	0.00758753
	mildCP|N1868I	0.00193551
	mildCP|WT	0.160247
	N1868I|N1868I	0.000123433
	N1868I|WT	0.0204388
			Total risk STGD1, penetrance 5%	0.0526717	1 in	18.9855	0.0607886	0.0445547
			of which sev|sev or sev|mod genotype	0.00757753	1 in	131.969	0.00757753	0.00757753
mod|WT	sev|mildCP (44% of total genotype frequency)	0.000619314	sev|mod	0.00391556			0.00391556	0.00391556
	sev|N1868I	0.000179524	mod|mod	0.00366197			0.00366197	0.00366197
	sev|WT	0.0148634
	mod|mod (21% of total genotype frequency)	1.08364e-05
	mod|mildCP	0.00125145
	mod|N1868I	0.000159616
	mod|WT	0.0132152
			Total risk STGD1	0.00757753	1 in	131.969	0.00757753	0.00757753
			of which sev|sev or sev|mod genotype	0.00391556	1 in	255.391	0.00391556	0.00391556
mildCP|WT	sev|mildCP (44% of total genotype frequency)	0.000619314	sev|mildCP	0.00391556			0.00462036	0.00321076
	sev|N1868I	0.000179524
	sev|WT	0.0148634
			Total risk STGD1	0.00391556	1 in	255.391	0.00462036	0.00321076
			of which sev|sev or sev|mod genotype	0	0		0	0
N1868I65%|WT	sev|mildCP (44% of total genotype frequency)	0.000619314	sev|N1868Ipatient (total at risk)	0.00391556			0.00462036	0.00321076
	sev|N1868I	0.000179524	sev|N1868Ipatient (assumed penetrance, 65%)	0.00254511			0.00300324	0.00208699
	sev|WT	0.0148634
			Total risk STGD1, penetrance 65%	0.00254511	1 in	392.91	0.00300324	0.00208699
			of which sev|sev or sev|mod genotype	0	0		0	0
N1868I5%|WT	sev|mildCP (44% of total genotype frequency)	0.000619314	sev|N1868Ipatient (total at risk)	0.00391556			0.00462036	0.00321076
	sev|N1868I	0.000179524	sev|N1868Ipatient (assumed penetrance, 5%)	0.000195778			0.000231018	0.000160538
	sev|WT	0.0148634
			Total risk STGD1, penetrance 5%	0.000195778	1 in	5107.82	0.000231018	0.000160538
			of which sev|sev or sev|mod genotype	0	0		0	0

## Sheet: 2.6 Underestimate
Table S2.6 - Underestimate of updated recurrence risk estimates based on the African/African American gnomAD population including missing heritability, de novo variants (Kong et al. 2012; PMID 22914163) and reduced penetrance
Sum allele frequency by severity category (ABCA4 variant severity underestimate)		Including missing heritability, de novo variants and reduced penetrance (overestimate)
Sum AF sev	Sum allele frequency of severe alleles	0.00430664
Sum AF mod	Sum allele frequency of moderately severe alleles	0.00238058
Sum AF mildCP	Sum allele frequency of mild alleles with complete penetrance	0.0630698
Sum AF N1868I	Sum allele frequency of mild allele with incomplete penetrance c.5603A>T p.Asn1868Ile	0.00811036
Sum AF WT	Sum allele frequency of wildtype alleles	0.930989
Genotype frequencies in the general population
		sev	mod	mildCP	N1868I	WT
		0.00430664	0.00238058	0.0630698	0.00811036	0.930989
sev	0.00430664	1.85472e-05	1.02523e-05	0.000271619	3.49284e-05	0.00400943
mod	0.00238058	1.02523e-05	5.66718e-06	0.000150143	1.93074e-05	0.0022163
mildCP	0.0630698	0.000271619	0.000150143	0.0039778	0.000511519	0.0587173
N1868I	0.00811036	3.49284e-05	1.93074e-05	0.000511519	6.57779e-05	0.00755065
WT	0.930989	0.00400943	0.0022163	0.0587173	0.00755065	0.86674
STGD1 risk for offspring of a STGD1 patient and an unaffected partner with unknown ABCA4 genotype
PATIENT GENOTYPE	UNAFFECTED PARTNER RISK GENOTYPES		AFFECTED OFFSPRING POSSIBLE GENOTYPES				RISK FEMALE OFFSPRING	RISK MALE OFFSPRING
sev|sev	sev|mildCP (44% of total genotype frequency)	0.000239025	sev|sev	0.00416388			0.00416388	0.00416388
	sev|N1868I	6.98568e-05	sev|mod	0.00238694			0.00238694	0.00238694
	sev|WT	0.00801887	sev|mildCP	0.0634763			0.074902	0.0520505
	mod|mod (21% of total genotype frequency)	1.19011e-06	sev|N1868Ipartner (total at risk)	0.00818218			0.00965498	0.00670939
	mod|mildCP	0.000300286	sev|N1868Ipartner (assumed penetrance, 5%)	0.000409109			0.000482749	0.00033547
	mod|N1868I	3.86148e-05
	mod|WT	0.00443259
	mildCP|mildCP	0.0039778
	mildCP|N1868I	0.00102304
	mildCP|WT	0.117435
	N1868I|N1868I	6.57779e-05
	N1868I|WT	0.0151013
			Total risk STGD1, penetrance 5%	0.0704362	1 in	14.1972	0.0819356	0.0589368
			of which sev|sev or sev|mod genotype	0.00655081	1 in	152.653	0.00655081	0.00655081
sev|mod	sev|mildCP (44% of total genotype frequency)	0.000239025	sev|sev	0.00208194			0.00208194	0.00208194
	sev|N1868I	6.98568e-05	sev|mod	0.00327541			0.00327541	0.00327541
	sev|WT	0.00801887	mod|mod	0.00119347			0.00119347	0.00119347
	mod|mod (21% of total genotype frequency)	1.19011e-06	sev|mildCP	0.0317381			0.037451	0.0260253
	mod|mildCP	0.000300286	sev|N1868Ipartner (total at risk)	0.00409109			0.00482749	0.0033547
	mod|N1868I	3.86148e-05	sev|N1868Ipartner (assumed penetrance, 5%)	0.000204555			0.000241374	0.000167735
	mod|WT	0.00443259
	mildCP|mildCP	0.0039778
	mildCP|N1868I	0.00102304
	mildCP|WT	0.117435
	N1868I|N1868I	6.57779e-05
	N1868I|WT	0.0151013
			Total risk STGD1, penetrance 5%	0.0384935	1 in	25.9784	0.0442432	0.0327438
			of which sev|sev or sev|mod genotype	0.00535734	1 in	186.66	0.00535734	0.00535734
mod|mod	sev|mildCP (44% of total genotype frequency)	0.000239025	sev|mod	0.00416388			0.00416388	0.00416388
	sev|N1868I	6.98568e-05	mod|mod	0.00238694			0.00238694	0.00238694
	sev|WT	0.00801887
	mod|mod (21% of total genotype frequency)	1.19011e-06
	mod|mildCP	0.000300286
	mod|N1868I	3.86148e-05
	mod|WT	0.00443259
	mildCP|mildCP	0.0039778
	mildCP|N1868I	0.00102304
	mildCP|WT	0.117435
	N1868I|N1868I	6.57779e-05
	N1868I|WT	0.0151013
			Total risk STGD1	0.00655081	1 in	152.653	0.00655081	0.00655081
			of which sev|sev or sev|mod genotype	0.00416388	1 in	240.161	0.00416388	0.00416388
sev|mildCP	sev|mildCP (44% of total genotype frequency)	0.000239025	sev|sev	0.00208194			0.00208194	0.00208194
	sev|N1868I	6.98568e-05	sev|mod	0.00119347			0.00119347	0.00119347
	sev|WT	0.00801887	sev|mildCP	0.0338201			0.0399077	0.0277325
	mod|mod (21% of total genotype frequency)	1.19011e-06	sev|N1868Ipartner (total at risk)	0.00409109			0.00482749	0.0033547
	mod|mildCP	0.000300286	sev|N1868Ipartner (assumed penetrance, 5%)	0.000204555			0.000241374	0.000167735
	mod|N1868I	3.86148e-05
	mod|WT	0.00443259
	mildCP|mildCP	0.0039778
	mildCP|N1868I	0.00102304
	mildCP|WT	0.117435
	N1868I|N1868I	6.57779e-05
	N1868I|WT	0.0151013
			Total risk STGD1, penetrance 5%	0.0373	1 in	26.8096	0.0434245	0.0311756
			of which sev|sev or sev|mod genotype	0.00327541	1 in	305.306	0.00327541	0.00327541
sev|N1868I65%	sev|mildCP (44% of total genotype frequency)	0.000239025	sev|sev	0.00208194			0.00208194	0.00208194
	sev|N1868I	6.98568e-05	sev|mod	0.00119347			0.00119347	0.00119347
	sev|WT	0.00801887	sev|mildCP	0.0317381			0.037451	0.0260253
	mod|mod (21% of total genotype frequency)	1.19011e-06	sev|N1868Ipatient (total at risk)	0.00208194			0.00245669	0.00170719
	mod|mildCP	0.000300286	sev|N1868Ipatient (assumed penetrance, 65%)	0.00135326			0.00159685	0.00110967
	mod|N1868I	3.86148e-05	sev|N1868Ipartner (total at risk)	0.00409109			0.00482749	0.0033547
	mod|WT	0.00443259	sev|N1868Ipartner (assumed penetrance, 5%)	0.000204555			0.000241374	0.000167735
	mildCP|mildCP	0.0039778
	mildCP|N1868I	0.00102304
	mildCP|WT	0.117435
	N1868I|N1868I	6.57779e-05
	N1868I|WT	0.0151013
			Total risk STGD1, penetrance 5%partner and 65%patient	0.0365714	1 in	27.3438	0.0425646	0.0305781
			of which sev|sev or sev|mod genotype	0.00327541	1 in	305.306	0.00327541	0.00327541
STGD1 risk for offspring of a known carrier of an ABCA4 variant (from a STGD1 family) and an unaffected partner with unknown ABCA4 genotype
PATIENT GENOTYPE	UNAFFECTED PARTNER RISK GENOTYPES		AFFECTED OFFSPRING POSSIBLE GENOTYPES				RISK FEMALE OFFSPRING	RISK MALE OFFSPRING
sev|WT	sev|mildCP (44% of total genotype frequency)	0.000239025	sev|sev	0.00208194			0.00208194	0.00208194
	sev|N1868I	6.98568e-05	sev|mod	0.00119347			0.00119347	0.00119347
	sev|WT	0.00801887	sev|mildCP	0.0317381			0.037451	0.0260253
	mod|mod (21% of total genotype frequency)	1.19011e-06	sev|N1868Ipartner (total at risk)	0.00409109			0.00482749	0.0033547
	mod|mildCP	0.000300286	sev|N1868Ipartner (assumed penetrance, 5%)	0.000204555			0.000241374	0.000167735
	mod|N1868I	3.86148e-05
	mod|WT	0.00443259
	mildCP|mildCP	0.0039778
	mildCP|N1868I	0.00102304
	mildCP|WT	0.117435
	N1868I|N1868I	6.57779e-05
	N1868I|WT	0.0151013
			Total risk STGD1, penetrance 5%	0.0352181	1 in	28.3945	0.0409678	0.0294684
			of which sev|sev or sev|mod genotype	0.00327541	1 in	305.306	0.00327541	0.00327541
mod|WT	sev|mildCP (44% of total genotype frequency)	0.000239025	sev|mod	0.00208194			0.00208194	0.00208194
	sev|N1868I	6.98568e-05	mod|mod	0.00119347			0.00119347	0.00119347
	sev|WT	0.00801887
	mod|mod (21% of total genotype frequency)	1.19011e-06
	mod|mildCP	0.000300286
	mod|N1868I	3.86148e-05
	mod|WT	0.00443259
			Total risk STGD1	0.00327541	1 in	305.306	0.00327541	0.00327541
			of which sev|sev or sev|mod genotype	0.00208194	1 in	480.322	0.00208194	0.00208194
mildCP|WT	sev|mildCP (44% of total genotype frequency)	0.000239025	sev|mildCP	0.00208194			0.00245669	0.00170719
	sev|N1868I	6.98568e-05
	sev|WT	0.00801887
			Total risk STGD1	0.00208194	1 in	480.322	0.00245669	0.00170719
			of which sev|sev or sev|mod genotype	0	0		0	0
N1868I65%|WT	sev|mildCP (44% of total genotype frequency)	0.000239025	sev|N1868Ipatient (total at risk)	0.00208194			0.00245669	0.00170719
	sev|N1868I	6.98568e-05	sev|N1868Ipatient (assumed penetrance, 65%)	0.00135326			0.00159685	0.00110967
	sev|WT	0.00801887
			Total risk STGD1, penetrance 65%	0.00135326	1 in	738.957	0.00159685	0.00110967
			of which sev|sev or sev|mod genotype	0	0		0	0
N1868I5%|WT	sev|mildCP (44% of total genotype frequency)	0.000239025	sev|N1868Ipatient (total at risk)	0.00208194			0.00245669	0.00170719
	sev|N1868I	6.98568e-05	sev|N1868Ipatient (assumed penetrance, 5%)	0.000104097			0.000122834	8.53594e-05
	sev|WT	0.00801887
			Total risk STGD1, penetrance 5%	0.000104097	1 in	9606.44	0.000122834	8.53594e-05
			of which sev|sev or sev|mod genotype	0	0		0	0

## Sheet: 2.7 Overview Allele Frequencies
S2.7 African/African American gnomAD - Allele frequency overview
Under estimate		Original	Including structural variants	Including missing heritability	Including de novo (Kong et al. 2012; PMID 22914163)	Including de novo (Li et al. 2023; PMID 36729443)	Including Reduced penetrance all mild alleles	Adjusted gnomAD AF confidence Intervals
Sum AF sev	Sum allele frequency of severe alleles	0.00449672	0.00518815	0.00537026	0.00543716	0.00539346	0.00543716	0.00430664
Sum AF mod	Sum allele frequency of moderately severe alleles	0.00311851	0.00311851	0.00324481	0.00325645	0.00325882	0.00325645	0.00238058
Sum AF mildCP	Sum allele frequency of mild alleles with complete penetrance	0.0651594	0.0651594	0.0677983	0.0678003	0.0680911	0.0669112	0.0630698
Sum AF N1868I	Sum allele frequency of mild allele with incomplete penetrance c.5603A>T p.Asn1868Ile	0.0096102	0.0096102	0.0096102	0.0096102	0.0096102	0.0096102	0.00811036
Sum AF WT	Sum allele frequency of wildtype alleles	0.917615	0.916924	0.913976	0.913896	0.913646	0.914785	0.922133
Average
Sum AF sev	Sum allele frequency of severe alleles	0.00518301	0.00587444	0.00605928	0.00612617	0.00627905	0.00612617	-
Sum AF mod	Sum allele frequency of moderately severe alleles	0.00445931	0.00445931	0.00461833	0.00462998	0.00478584	0.00462998	-
Sum AF mildCP	Sum allele frequency of mild alleles with complete penetrance	0.0730038	0.0730038	0.0756072	0.0756093	0.0783495	0.0748908	-
Sum AF N1868I	Sum allele frequency of mild allele with incomplete penetrance c.5603A>T p.Asn1868Ile	0.0486938	0.0486938	0.0486938	0.0486938	0.0486938	0.0486938	-
Sum AF WT	Sum allele frequency of wildtype alleles	0.86866	0.867969	0.865021	0.864941	0.861892	0.865659	-
Overestimate
Sum AF sev	Sum allele frequency of severe alleles	0.0058693	0.00656074	0.00674771	0.00681461	0.00766786	0.00681461	0.00807938
Sum AF mod	Sum allele frequency of moderately severe alleles	0.0058001	0.0058001	0.00598487	0.00599652	0.00680099	0.00599652	0.00718343
Sum AF mildCP	Sum allele frequency of mild alleles with complete penetrance	0.0808482	0.0808482	0.0834238	0.0834258	0.0947998	0.0828682	0.0871064
Sum AF N1868I	Sum allele frequency of mild allele with incomplete penetrance c.5603A>T p.Asn1868Ile	0.0096102	0.0096102	0.0096102	0.0096102	0.0096102	0.0096102	0.01111
Sum AF WT	Sum allele frequency of wildtype alleles	0.897872	0.897181	0.894233	0.894153	0.881121	0.89471	0.886521
Structural variants AF gnomAD SV	0.000691435
Missing heritability (Missing variant percentage, estimate of 5% of Nijmegen individuals)	0.05
Missig heritability (allele frequency)	0.00363873
Missing heritability minus AF SVs gnomAD (%)	0.0404989
Remaining missing heritability (AF)	0.00294729
Missing heritability (Missing variant percentage, Thesis Riccardo Sangermano)	0.176471
De novo rate in coding and canonical splice site regions of ABCA4	8.4216e-05
Severe	0.794335
Moderately severe	0.138252
Mild	0.0244198
Li et al. 2023; PMID 36729443 (CI lower) mutant increase due to de novo rate	1.00432
Li et al. 2023; PMID 36729443 mutant increase due to de novo rate	1.03627
Li et al. 2023; PMID 36729443 (CI upper) mutant increase due to de novo rate	1.13636
	Penetrance	CI (lower)	CI (Upper)	African (American) AF
c.3113C>T	0.168	0.119407	0.17	0.000120202
c.4253+43G>A	0.39	0.164349	0.615651	0.000562972
c.5603A>T (low)	0.024	0.0130464	0.0349536	0.0096102
c.5603A>T (high)	0.048	0.0327009	0.0632991	0.0096102
c.5882G>A	0.504	0.447914	0.552086	0.000400481
c.6089G>A	0.364	0.23682	0.48318	0.000120183
Estimated non penetrant allele frequency of mild variants (African (American))	0.000718496	0.000889118	0.000557639
Adjusted gnomAD alleles African (American) gnomAD	16254
Benign Sum AF categories	0.0499388

## Sheet: 2.8 De novo effect in ABCA4
S2.8 Statistics on de novo effects in ABCA4
ABCA4 nucleotides
coding	6822
canonical splice sites	196
Total	7018
De novo mutation rate (Kong et al. 2012; PMID 22914163)	1.2e-08
De novo mutation rate in ABCA4 (Li et al. 2023; PMID 36729443)	8.4216e-05
Overestimate of known mutations
Benign	50	0.0396825
Mild	29	0.0230159
Moderate	216	0.171429
Severe	965	0.765873
Underestimate of known mutations
Benign	52	0.0463045
Mild	29	0.0258237
Moderate	118	0.105076
Severe	924	0.822796
Average
Benign	0.0429935
Mild	0.0244198
Moderate	0.138252
Severe	0.794335
