# Supplementary material for: Improving personalised genetic counselling for ABCA4-associated retinopathy: Updated recurrence risk estimates
Source: Med Genet. 2025 Feb 12;37(1):19–25. doi: 10.1515/medgen-2024-2065 (PMC11812469; doi:10.1515/medgen-2024-2065)
Supplement: Supplementary file 1 — Supplementary Material [file Online-Anhang.zip › Online-Anhang/S3 Recurrence risk estimates based on the Latino Admixed American population gnomAD.xlsx]

## Sheet: 3.1 Missing heritability
Table S3.1 - Updated recurrence risk estimates based on the Latino/Admixed American gnomAD population including missing heritability
Sum allele frequency by severity category (ABCA4 variant severity average)		Including missing heritability
Sum AF sev	Sum allele frequency of severe alleles	0.00412009
Sum AF mod	Sum allele frequency of moderately severe alleles	0.0065107
Sum AF mildCP	Sum allele frequency of mild alleles with complete penetrance	0.0178015
Sum AF N1868I	Sum allele frequency of mild allele with incomplete penetrance c.5603A>T p.Asn1868Ile	0.0486938
Sum AF WT	Sum allele frequency of wildtype alleles	0.922874
Genotype frequencies in the general population
		sev	mod	mildCP	N1868I	WT
		0.00412009	0.0065107	0.0178015	0.0486938	0.922874
sev	0.00412009	1.69751e-05	2.68246e-05	7.33437e-05	0.000200622	0.00380232
mod	0.0065107	2.68246e-05	4.23892e-05	0.0001159	0.00031703	0.00600855
mildCP	0.0178015	7.33437e-05	0.0001159	0.000316893	0.000866821	0.0164285
N1868I	0.0486938	0.000200622	0.00031703	0.000866821	0.00237108	0.0449382
WT	0.922874	0.00380232	0.00600855	0.0164285	0.0449382	0.851696
STGD1 risk for offspring of a STGD1 patient and an unaffected partner with unknown ABCA4 genotype
PATIENT GENOTYPE	UNAFFECTED PARTNER RISK GENOTYPES		AFFECTED OFFSPRING POSSIBLE GENOTYPES
sev|sev	sev|mildCP (44% of total genotype frequency)	6.45424e-05	sev|sev	0.00403521
	sev|N1868I	0.000401245	sev|mod	0.00645038
	sev|WT	0.00760464	sev|mildCP	0.0177604
	mod|mod (21% of total genotype frequency)	8.90172e-06	sev|N1868Ipartner (total at risk)	0.0486938
	mod|mildCP	0.0002318	sev|N1868Ipartner (assumed penetrance, 5%)	0.00243469
	mod|N1868I	0.00063406
	mod|WT	0.0120171
	mildCP|mildCP	0.000316893
	mildCP|N1868I	0.00173364
	mildCP|WT	0.0328571
	N1868I|N1868I	0.00237108
	N1868I|WT	0.0898764
			Total risk STGD1, penetrance 5%	0.0306807	1 in	32.5938
			of which sev|sev or sev|mod genotype	0.0104856	1 in	95.3689
sev|mod	sev|mildCP (44% of total genotype frequency)	6.45424e-05	sev|sev	0.00201761
	sev|N1868I	0.000401245	sev|mod	0.0052428
	sev|WT	0.00760464	mod|mod	0.00322519
	mod|mod (21% of total genotype frequency)	8.90172e-06	sev|mildCP	0.00888021
	mod|mildCP	0.0002318	sev|N1868Ipartner (total at risk)	0.0243469
	mod|N1868I	0.00063406	sev|N1868Ipartner (assumed penetrance, 5%)	0.00121734
	mod|WT	0.0120171
	mildCP|mildCP	0.000316893
	mildCP|N1868I	0.00173364
	mildCP|WT	0.0328571
	N1868I|N1868I	0.00237108
	N1868I|WT	0.0898764
			Total risk STGD1, penetrance 5%	0.0205831	1 in	48.5834
			of which sev|sev or sev|mod genotype	0.0072604	1 in	137.733
mod|mod	sev|mildCP (44% of total genotype frequency)	6.45424e-05	sev|mod	0.00403521
	sev|N1868I	0.000401245	mod|mod	0.00645038
	sev|WT	0.00760464
	mod|mod (21% of total genotype frequency)	8.90172e-06
	mod|mildCP	0.0002318
	mod|N1868I	0.00063406
	mod|WT	0.0120171
	mildCP|mildCP	0.000316893
	mildCP|N1868I	0.00173364
	mildCP|WT	0.0328571
	N1868I|N1868I	0.00237108
	N1868I|WT	0.0898764
			Total risk STGD1	0.0104856	1 in	95.3689
			of which sev|sev or sev|mod genotype	0.00403521	1 in	247.818
sev|mildCP	sev|mildCP (44% of total genotype frequency)	6.45424e-05	sev|sev	0.00201761
	sev|N1868I	0.000401245	sev|mod	0.00322519
	sev|WT	0.00760464	sev|mildCP	0.0108978
	mod|mod (21% of total genotype frequency)	8.90172e-06	sev|N1868Ipartner (total at risk)	0.0243469
	mod|mildCP	0.0002318	sev|N1868Ipartner (assumed penetrance, 5%)	0.00121734
	mod|N1868I	0.00063406
	mod|WT	0.0120171
	mildCP|mildCP	0.000316893
	mildCP|N1868I	0.00173364
	mildCP|WT	0.0328571
	N1868I|N1868I	0.00237108
	N1868I|WT	0.0898764
			Total risk STGD1, penetrance 5%	0.017358	1 in	57.6105
			of which sev|sev or sev|mod genotype	0.0052428	1 in	190.738
sev|N1868I65%	sev|mildCP (44% of total genotype frequency)	6.45424e-05	sev|sev	0.00201761
	sev|N1868I	0.000401245	sev|mod	0.00322519
	sev|WT	0.00760464	sev|mildCP	0.00888021
	mod|mod (21% of total genotype frequency)	8.90172e-06	sev|N1868Ipatient (total at risk)	0.00201761
	mod|mildCP	0.0002318	sev|N1868Ipatient (assumed penetrance, 65%)	0.00131144
	mod|N1868I	0.00063406	sev|N1868Ipartner (total at risk)	0.0243469
	mod|WT	0.0120171	sev|N1868Ipartner (assumed penetrance, 5%)	0.00121734
	mildCP|mildCP	0.000316893
	mildCP|N1868I	0.00173364
	mildCP|WT	0.0328571
	N1868I|N1868I	0.00237108
	N1868I|WT	0.0898764
			Total risk STGD1, penetrance 5%partner and 65%patient	0.0166518	1 in	60.0536
			of which sev|sev or sev|mod genotype	0.0052428	1 in	190.738
STGD1 risk for offspring of a known carrier of an ABCA4 variant (from a STGD1 family) and an unaffected partner with unknown ABCA4 genotype
PATIENT GENOTYPE	UNAFFECTED PARTNER RISK GENOTYPES		AFFECTED OFFSPRING POSSIBLE GENOTYPES
sev|WT	sev|mildCP (44% of total genotype frequency)	6.45424e-05	sev|sev	0.00201761
	sev|N1868I	0.000401245	sev|mod	0.00322519
	sev|WT	0.00760464	sev|mildCP	0.00888021
	mod|mod (21% of total genotype frequency)	8.90172e-06	sev|N1868Ipartner (total at risk)	0.0243469
	mod|mildCP	0.0002318	sev|N1868Ipartner (assumed penetrance, 5%)	0.00121734
	mod|N1868I	0.00063406
	mod|WT	0.0120171
	mildCP|mildCP	0.000316893
	mildCP|N1868I	0.00173364
	mildCP|WT	0.0328571
	N1868I|N1868I	0.00237108
	N1868I|WT	0.0898764
			Total risk STGD1, penetrance 5%	0.0153404	1 in	65.1876
			of which sev|sev or sev|mod genotype	0.0052428	1 in	190.738
mod|WT	sev|mildCP (44% of total genotype frequency)	6.45424e-05	sev|mod	0.00201761
	sev|N1868I	0.000401245	mod|mod	0.00322519
	sev|WT	0.00760464
	mod|mod (21% of total genotype frequency)	8.90172e-06
	mod|mildCP	0.0002318
	mod|N1868I	0.00063406
	mod|WT	0.0120171
			Total risk STGD1	0.0052428	1 in	190.738
			of which sev|sev or sev|mod genotype	0.00201761	1 in	495.637
mildCP|WT	sev|mildCP (44% of total genotype frequency)	6.45424e-05	sev|mildCP	0.00201761
	sev|N1868I	0.000401245
	sev|WT	0.00760464
			Total risk STGD1	0.00201761	1 in	495.637
			of which sev|sev or sev|mod genotype	0	0
N1868I65%|WT	sev|mildCP (44% of total genotype frequency)	6.45424e-05	sev|N1868Ipatient (total at risk)	0.00201761
	sev|N1868I	0.000401245	sev|N1868Ipatient (assumed penetrance, 65%)	0.00131144
	sev|WT	0.00760464
			Total risk STGD1, penetrance 65%	0.00131144	1 in	762.518
			of which sev|sev or sev|mod genotype	0	0
N1868I5%|WT	sev|mildCP (44% of total genotype frequency)	6.45424e-05	sev|N1868Ipatient (total at risk)	0.00201761
	sev|N1868I	0.000401245	sev|N1868Ipatient (assumed penetrance, 5%)	0.00010088
	sev|WT	0.00760464
			Total risk STGD1, penetrance 5%	0.00010088	1 in	9912.73
			of which sev|sev or sev|mod genotype	0	0

## Sheet: 3.2 De novo (Kong)
Table S3.2 - Updated recurrence risk estimates based on the Latino/Admixed American gnomAD population including missing heritability and de novo variants (Kong et al. 2012; PMID 22914163)
Sum allele frequency by severity category (ABCA4 variant severity average)		Including missing heritability and de novo variants
Sum AF sev	Sum allele frequency of severe alleles	0.00418698
Sum AF mod	Sum allele frequency of moderately severe alleles	0.00652234
Sum AF mildCP	Sum allele frequency of mild alleles with complete penetrance	0.0178035
Sum AF N1868I	Sum allele frequency of mild allele with incomplete penetrance c.5603A>T p.Asn1868Ile	0.0486938
Sum AF WT	Sum allele frequency of wildtype alleles	0.922793
Genotype frequencies in the general population
		sev	mod	mildCP	N1868I	WT
		0.00418698	0.00652234	0.0178035	0.0486938	0.922793
sev	0.00418698	1.75308e-05	2.73089e-05	7.45431e-05	0.00020388	0.00386372
mod	0.00652234	2.73089e-05	4.25409e-05	0.000116121	0.000317597	0.00601877
mildCP	0.0178035	7.45431e-05	0.000116121	0.000316966	0.000866922	0.016429
N1868I	0.0486938	0.00020388	0.000317597	0.000866922	0.00237108	0.0449343
WT	0.922793	0.00386372	0.00601877	0.016429	0.0449343	0.851548
STGD1 risk for offspring of a STGD1 patient and an unaffected partner with unknown ABCA4 genotype
PATIENT GENOTYPE	UNAFFECTED PARTNER RISK GENOTYPES		AFFECTED OFFSPRING POSSIBLE GENOTYPES
sev|sev	sev|mildCP (44% of total genotype frequency)	6.55979e-05	sev|sev	0.0041004
	sev|N1868I	0.00040776	sev|mod	0.00646142
	sev|WT	0.00772744	sev|mildCP	0.0177618
	mod|mod (21% of total genotype frequency)	8.93359e-06	sev|N1868Ipartner (total at risk)	0.0486938
	mod|mildCP	0.000232242	sev|N1868Ipartner (assumed penetrance, 5%)	0.00243469
	mod|N1868I	0.000635194
	mod|WT	0.0120375
	mildCP|mildCP	0.000316966
	mildCP|N1868I	0.00173384
	mildCP|WT	0.032858
	N1868I|N1868I	0.00237108
	N1868I|WT	0.0898685
			Total risk STGD1, penetrance 5%	0.0307583	1 in	32.5115
			of which sev|sev or sev|mod genotype	0.0105618	1 in	94.6807
sev|mod	sev|mildCP (44% of total genotype frequency)	6.55979e-05	sev|sev	0.0020502
	sev|N1868I	0.00040776	sev|mod	0.00528091
	sev|WT	0.00772744	mod|mod	0.00323071
	mod|mod (21% of total genotype frequency)	8.93359e-06	sev|mildCP	0.0088809
	mod|mildCP	0.000232242	sev|N1868Ipartner (total at risk)	0.0243469
	mod|N1868I	0.000635194	sev|N1868Ipartner (assumed penetrance, 5%)	0.00121734
	mod|WT	0.0120375
	mildCP|mildCP	0.000316966
	mildCP|N1868I	0.00173384
	mildCP|WT	0.032858
	N1868I|N1868I	0.00237108
	N1868I|WT	0.0898685
			Total risk STGD1, penetrance 5%	0.0206601	1 in	48.4026
			of which sev|sev or sev|mod genotype	0.00733111	1 in	136.405
mod|mod	sev|mildCP (44% of total genotype frequency)	6.55979e-05	sev|mod	0.0041004
	sev|N1868I	0.00040776	mod|mod	0.00646142
	sev|WT	0.00772744
	mod|mod (21% of total genotype frequency)	8.93359e-06
	mod|mildCP	0.000232242
	mod|N1868I	0.000635194
	mod|WT	0.0120375
	mildCP|mildCP	0.000316966
	mildCP|N1868I	0.00173384
	mildCP|WT	0.032858
	N1868I|N1868I	0.00237108
	N1868I|WT	0.0898685
			Total risk STGD1	0.0105618	1 in	94.6807
	2.07492		of which sev|sev or sev|mod genotype	0.0041004	1 in	243.879
sev|mildCP	sev|mildCP (44% of total genotype frequency)	6.55979e-05	sev|sev	0.0020502
	sev|N1868I	0.00040776	sev|mod	0.00323071
	sev|WT	0.00772744	sev|mildCP	0.0109311
	mod|mod (21% of total genotype frequency)	8.93359e-06	sev|N1868Ipartner (total at risk)	0.0243469
	mod|mildCP	0.000232242	sev|N1868Ipartner (assumed penetrance, 5%)	0.00121734
	mod|N1868I	0.000635194
	mod|WT	0.0120375
	mildCP|mildCP	0.000316966
	mildCP|N1868I	0.00173384
	mildCP|WT	0.032858
	N1868I|N1868I	0.00237108
	N1868I|WT	0.0898685
			Total risk STGD1, penetrance 5%	0.0174294	1 in	57.3745
			of which sev|sev or sev|mod genotype	0.00528091	1 in	189.361
sev|N1868I65%	sev|mildCP (44% of total genotype frequency)	6.55979e-05	sev|sev	0.0020502
	sev|N1868I	0.00040776	sev|mod	0.00323071
	sev|WT	0.00772744	sev|mildCP	0.0088809
	mod|mod (21% of total genotype frequency)	8.93359e-06	sev|N1868Ipatient (total at risk)	0.0020502
	mod|mildCP	0.000232242	sev|N1868Ipatient (assumed penetrance, 65%)	0.00133263
	mod|N1868I	0.000635194	sev|N1868Ipartner (total at risk)	0.0243469
	mod|WT	0.0120375	sev|N1868Ipartner (assumed penetrance, 5%)	0.00121734
	mildCP|mildCP	0.000316966
	mildCP|N1868I	0.00173384
	mildCP|WT	0.032858
	N1868I|N1868I	0.00237108
	N1868I|WT	0.0898685
			Total risk STGD1, penetrance 5%partner and 65%patient	0.0167118	1 in	59.838
			of which sev|sev or sev|mod genotype	0.00528091	1 in	189.361
STGD1 risk for offspring of a known carrier of an ABCA4 variant (from a STGD1 family) and an unaffected partner with unknown ABCA4 genotype
PATIENT GENOTYPE	UNAFFECTED PARTNER RISK GENOTYPES		AFFECTED OFFSPRING POSSIBLE GENOTYPES
sev|WT	sev|mildCP (44% of total genotype frequency)	6.55979e-05	sev|sev	0.0020502
	sev|N1868I	0.00040776	sev|mod	0.00323071
	sev|WT	0.00772744	sev|mildCP	0.0088809
	mod|mod (21% of total genotype frequency)	8.93359e-06	sev|N1868Ipartner (total at risk)	0.0243469
	mod|mildCP	0.000232242	sev|N1868Ipartner (assumed penetrance, 5%)	0.00121734
	mod|N1868I	0.000635194
	mod|WT	0.0120375
	mildCP|mildCP	0.000316966
	mildCP|N1868I	0.00173384
	mildCP|WT	0.032858
	N1868I|N1868I	0.00237108
	N1868I|WT	0.0898685
			Total risk STGD1, penetrance 5%	0.0153792	1 in	65.0231
			of which sev|sev or sev|mod genotype	0.00528091	1 in	189.361
mod|WT	sev|mildCP (44% of total genotype frequency)	6.55979e-05	sev|mod	0.0020502
	sev|N1868I	0.00040776	mod|mod	0.00323071
	sev|WT	0.00772744
	mod|mod (21% of total genotype frequency)	8.93359e-06
	mod|mildCP	0.000232242
	mod|N1868I	0.000635194
	mod|WT	0.0120375
			Total risk STGD1	0.00528091	1 in	189.361
			of which sev|sev or sev|mod genotype	0.0020502	1 in	487.758
mildCP|WT	sev|mildCP (44% of total genotype frequency)	6.55979e-05	sev|mildCP	0.0020502
	sev|N1868I	0.00040776
	sev|WT	0.00772744
			Total risk STGD1	0.0020502	1 in	487.758
			of which sev|sev or sev|mod genotype	0	0
N1868I65%|WT	sev|mildCP (44% of total genotype frequency)	6.55979e-05	sev|N1868Ipatient (total at risk)	0.0020502
	sev|N1868I	0.00040776	sev|N1868Ipatient (assumed penetrance, 65%)	0.00133263
	sev|WT	0.00772744
			Total risk STGD1, penetrance 65%	0.00133263	1 in	750.396
			of which sev|sev or sev|mod genotype	0	0
N1868I5%|WT	sev|mildCP (44% of total genotype frequency)	6.55979e-05	sev|N1868Ipatient (total at risk)	0.0020502
	sev|N1868I	0.00040776	sev|N1868Ipatient (assumed penetrance, 5%)	0.00010251
	sev|WT	0.00772744
			Total risk STGD1, penetrance 5%	0.00010251	1 in	9755.15
			of which sev|sev or sev|mod genotype	0	0

## Sheet: 3.3 De novo (Li)
Table S3.3 - Updated recurrence risk estimates based on the Latino/Admixed American gnomAD population including missing heritability and de novo variants (Li et al. 2023; PMID 36729443)
Sum allele frequency by severity category (ABCA4 variant severity average)		Including missing heritability and de novo variants
Sum AF sev	Sum allele frequency of severe alleles	0.00426952
Sum AF mod	Sum allele frequency of moderately severe alleles	0.00674683
Sum AF mildCP	Sum allele frequency of mild alleles with complete penetrance	0.0184471
Sum AF N1868I	Sum allele frequency of mild allele with incomplete penetrance c.5603A>T p.Asn1868Ile	0.0486938
Sum AF WT	Sum allele frequency of wildtype alleles	0.921843
Genotype frequencies in the general population
		sev	mod	mildCP	N1868I	WT
		0.00426952	0.00674683	0.0184471	0.0486938	0.921843
sev	0.00426952	1.82288e-05	2.88057e-05	7.87604e-05	0.000207899	0.00393582
mod	0.00674683	2.88057e-05	4.55198e-05	0.00012446	0.000328529	0.00621952
mildCP	0.0184471	7.87604e-05	0.00012446	0.000340297	0.000898261	0.0170054
N1868I	0.0486938	0.000207899	0.000328529	0.000898261	0.00237108	0.044888
WT	0.921843	0.00393582	0.00621952	0.0170054	0.044888	0.849794
STGD1 risk for offspring of a STGD1 patient and an unaffected partner with unknown ABCA4 genotype
PATIENT GENOTYPE	UNAFFECTED PARTNER RISK GENOTYPES		AFFECTED OFFSPRING POSSIBLE GENOTYPES
sev|sev	sev|mildCP (44% of total genotype frequency)	6.93092e-05	sev|sev	0.00417838
	sev|N1868I	0.000415798	sev|mod	0.00668207
	sev|WT	0.00787165	sev|mildCP	0.018403
	mod|mod (21% of total genotype frequency)	9.55915e-06	sev|N1868Ipartner (total at risk)	0.0486938
	mod|mildCP	0.00024892	sev|N1868Ipartner (assumed penetrance, 5%)	0.00243469
	mod|N1868I	0.000657057
	mod|WT	0.012439
	mildCP|mildCP	0.000340297
	mildCP|N1868I	0.00179652
	mildCP|WT	0.0340107
	N1868I|N1868I	0.00237108
	N1868I|WT	0.089776
			Total risk STGD1, penetrance 5%	0.0316982	1 in	31.5476
			of which sev|sev or sev|mod genotype	0.0108604	1 in	92.0772
sev|mod	sev|mildCP (44% of total genotype frequency)	6.93092e-05	sev|sev	0.00208919
	sev|N1868I	0.000415798	sev|mod	0.00543022
	sev|WT	0.00787165	mod|mod	0.00334103
	mod|mod (21% of total genotype frequency)	9.55915e-06	sev|mildCP	0.00920152
	mod|mildCP	0.00024892	sev|N1868Ipartner (total at risk)	0.0243469
	mod|N1868I	0.000657057	sev|N1868Ipartner (assumed penetrance, 5%)	0.00121734
	mod|WT	0.012439
	mildCP|mildCP	0.000340297
	mildCP|N1868I	0.00179652
	mildCP|WT	0.0340107
	N1868I|N1868I	0.00237108
	N1868I|WT	0.089776
			Total risk STGD1, penetrance 5%	0.0212793	1 in	46.994
			of which sev|sev or sev|mod genotype	0.00751941	1 in	132.989
mod|mod	sev|mildCP (44% of total genotype frequency)	6.93092e-05	sev|mod	0.00417838
	sev|N1868I	0.000415798	mod|mod	0.00668207
	sev|WT	0.00787165
	mod|mod (21% of total genotype frequency)	9.55915e-06
	mod|mildCP	0.00024892
	mod|N1868I	0.000657057
	mod|WT	0.012439
	mildCP|mildCP	0.000340297
	mildCP|N1868I	0.00179652
	mildCP|WT	0.0340107
	N1868I|N1868I	0.00237108
	N1868I|WT	0.089776
			Total risk STGD1	0.0108604	1 in	92.0772
	2.07492		of which sev|sev or sev|mod genotype	0.00417838	1 in	239.327
sev|mildCP	sev|mildCP (44% of total genotype frequency)	6.93092e-05	sev|sev	0.00208919
	sev|N1868I	0.000415798	sev|mod	0.00334103
	sev|WT	0.00787165	sev|mildCP	0.0112907
	mod|mod (21% of total genotype frequency)	9.55915e-06	sev|N1868Ipartner (total at risk)	0.0243469
	mod|mildCP	0.00024892	sev|N1868Ipartner (assumed penetrance, 5%)	0.00121734
	mod|N1868I	0.000657057
	mod|WT	0.012439
	mildCP|mildCP	0.000340297
	mildCP|N1868I	0.00179652
	mildCP|WT	0.0340107
	N1868I|N1868I	0.00237108
	N1868I|WT	0.089776
			Total risk STGD1, penetrance 5%	0.0179383	1 in	55.7467
			of which sev|sev or sev|mod genotype	0.00543022	1 in	184.154
sev|N1868I65%	sev|mildCP (44% of total genotype frequency)	6.93092e-05	sev|sev	0.00208919
	sev|N1868I	0.000415798	sev|mod	0.00334103
	sev|WT	0.00787165	sev|mildCP	0.00920152
	mod|mod (21% of total genotype frequency)	9.55915e-06	sev|N1868Ipatient (total at risk)	0.00208919
	mod|mildCP	0.00024892	sev|N1868Ipatient (assumed penetrance, 65%)	0.00135797
	mod|N1868I	0.000657057	sev|N1868Ipartner (total at risk)	0.0243469
	mod|WT	0.012439	sev|N1868Ipartner (assumed penetrance, 5%)	0.00121734
	mildCP|mildCP	0.000340297
	mildCP|N1868I	0.00179652
	mildCP|WT	0.0340107
	N1868I|N1868I	0.00237108
	N1868I|WT	0.089776
			Total risk STGD1, penetrance 5%partner and 65%patient	0.0172071	1 in	58.1157
			of which sev|sev or sev|mod genotype	0.00543022	1 in	184.154
STGD1 risk for offspring of a known carrier of an ABCA4 variant (from a STGD1 family) and an unaffected partner with unknown ABCA4 genotype
PATIENT GENOTYPE	UNAFFECTED PARTNER RISK GENOTYPES		AFFECTED OFFSPRING POSSIBLE GENOTYPES
sev|WT	sev|mildCP (44% of total genotype frequency)	6.93092e-05	sev|sev	0.00208919
	sev|N1868I	0.000415798	sev|mod	0.00334103
	sev|WT	0.00787165	sev|mildCP	0.00920152
	mod|mod (21% of total genotype frequency)	9.55915e-06	sev|N1868Ipartner (total at risk)	0.0243469
	mod|mildCP	0.00024892	sev|N1868Ipartner (assumed penetrance, 5%)	0.00121734
	mod|N1868I	0.000657057
	mod|WT	0.012439
	mildCP|mildCP	0.000340297
	mildCP|N1868I	0.00179652
	mildCP|WT	0.0340107
	N1868I|N1868I	0.00237108
	N1868I|WT	0.089776
			Total risk STGD1, penetrance 5%	0.0158491	1 in	63.0951
			of which sev|sev or sev|mod genotype	0.00543022	1 in	184.154
mod|WT	sev|mildCP (44% of total genotype frequency)	6.93092e-05	sev|mod	0.00208919
	sev|N1868I	0.000415798	mod|mod	0.00334103
	sev|WT	0.00787165
	mod|mod (21% of total genotype frequency)	9.55915e-06
	mod|mildCP	0.00024892
	mod|N1868I	0.000657057
	mod|WT	0.012439
			Total risk STGD1	0.00543022	1 in	184.154
			of which sev|sev or sev|mod genotype	0.00208919	1 in	478.655
mildCP|WT	sev|mildCP (44% of total genotype frequency)	6.93092e-05	sev|mildCP	0.00208919
	sev|N1868I	0.000415798
	sev|WT	0.00787165
			Total risk STGD1	0.00208919	1 in	478.655
			of which sev|sev or sev|mod genotype	0	0
N1868I65%|WT	sev|mildCP (44% of total genotype frequency)	6.93092e-05	sev|N1868Ipatient (total at risk)	0.00208919
	sev|N1868I	0.000415798	sev|N1868Ipatient (assumed penetrance, 65%)	0.00135797
	sev|WT	0.00787165
			Total risk STGD1, penetrance 65%	0.00135797	1 in	736.392
			of which sev|sev or sev|mod genotype	0	0
N1868I5%|WT	sev|mildCP (44% of total genotype frequency)	6.93092e-05	sev|N1868Ipatient (total at risk)	0.00208919
	sev|N1868I	0.000415798	sev|N1868Ipatient (assumed penetrance, 5%)	0.000104459
	sev|WT	0.00787165
			Total risk STGD1, penetrance 5%	0.000104459	1 in	9573.09
			of which sev|sev or sev|mod genotype	0	0

## Sheet: 3.4 Reduced Penetrance (Final)
Table S3.4 - Final updated recurrence risk estimates based on the Latino/Admixed American gnomAD population including missing heritability, de novo variants (Kong et al. 2012; PMID 22914163) and reduced penetrance
Sum allele frequency by severity category (ABCA4 variant severity average)		Including missing heritability, de novo variants and reduced penetrance
Sum AF sev	Sum allele frequency of severe alleles	0.00418698
Sum AF mod	Sum allele frequency of moderately severe alleles	0.00652234
Sum AF mildCP	Sum allele frequency of mild alleles with complete penetrance	0.0147668
Sum AF N1868I	Sum allele frequency of mild allele with incomplete penetrance c.5603A>T p.Asn1868Ile	0.0486938
Sum AF WT	Sum allele frequency of wildtype alleles	0.92583
Genotype frequencies in the general population
		sev	mod	mildCP	N1868I	WT
		0.00418698	0.00652234	0.0147668	0.0486938	0.92583
sev	0.00418698	1.75308e-05	2.73089e-05	6.18284e-05	0.00020388	0.00387643
mod	0.00652234	2.73089e-05	4.25409e-05	9.63143e-05	0.000317597	0.00603858
mildCP	0.0147668	6.18284e-05	9.63143e-05	0.000218059	0.000719052	0.0136716
N1868I	0.0486938	0.00020388	0.000317597	0.000719052	0.00237108	0.0450821
WT	0.92583	0.00387643	0.00603858	0.0136716	0.0450821	0.857161
STGD1 risk for offspring of a STGD1 patient and an unaffected partner with unknown ABCA4 genotype
PATIENT GENOTYPE	UNAFFECTED PARTNER RISK GENOTYPES		AFFECTED OFFSPRING POSSIBLE GENOTYPES				RISK FEMALE OFFSPRING	RISK MALE OFFSPRING
sev|sev	sev|mildCP (44% of total genotype frequency)	5.4409e-05	sev|sev	0.00410752			0.00410752	0.00410752
	sev|N1868I	0.00040776	sev|mod	0.00646142			0.00646142	0.00646142
	sev|WT	0.00775287	sev|mildCP	0.0147322			0.017384	0.0120804
	mod|mod (21% of total genotype frequency)	8.93359e-06	sev|N1868Ipartner (total at risk)	0.0486938			0.0574586	0.0399289
	mod|mildCP	0.000192629	sev|N1868Ipartner (assumed penetrance, 5%)	0.00243469			0.00287293	0.00199644
	mod|N1868I	0.000635194
	mod|WT	0.0120772
	mildCP|mildCP	0.000218059
	mildCP|N1868I	0.0014381
	mildCP|WT	0.0273432
	N1868I|N1868I	0.00237108
	N1868I|WT	0.0901643
			Total risk STGD1, penetrance 5%	0.0277358	1 in	36.0544	0.0308259	0.0246458
			of which sev|sev or sev|mod genotype	0.0105689	1 in	94.6169	0.0105689	0.0105689
sev|mod	sev|mildCP (44% of total genotype frequency)	5.4409e-05	sev|sev	0.00205376			0.00205376	0.00205376
	sev|N1868I	0.00040776	sev|mod	0.00528447			0.00528447	0.00528447
	sev|WT	0.00775287	mod|mod	0.00323071			0.00323071	0.00323071
	mod|mod (21% of total genotype frequency)	8.93359e-06	sev|mildCP	0.0073661			0.008692	0.0060402
	mod|mildCP	0.000192629	sev|N1868Ipartner (total at risk)	0.0243469			0.0287293	0.0199644
	mod|N1868I	0.000635194	sev|N1868Ipartner (assumed penetrance, 5%)	0.00121734			0.00143647	0.000998222
	mod|WT	0.0120772
	mildCP|mildCP	0.000218059
	mildCP|N1868I	0.0014381
	mildCP|WT	0.0273432
	N1868I|N1868I	0.00237108
	N1868I|WT	0.0901643
			Total risk STGD1, penetrance 5%	0.0191524	1 in	52.2128	0.0206974	0.0176074
			of which sev|sev or sev|mod genotype	0.00733823	1 in	136.273	0.00733823	0.00733823
mod|mod	sev|mildCP (44% of total genotype frequency)	5.4409e-05	sev|mod	0.00410752			0.00410752	0.00410752
	sev|N1868I	0.00040776	mod|mod	0.00646142			0.00646142	0.00646142
	sev|WT	0.00775287
	mod|mod (21% of total genotype frequency)	8.93359e-06
	mod|mildCP	0.000192629
	mod|N1868I	0.000635194
	mod|WT	0.0120772
	mildCP|mildCP	0.000218059
	mildCP|N1868I	0.0014381
	mildCP|WT	0.0273432
	N1868I|N1868I	0.00237108
	N1868I|WT	0.0901643
			Total risk STGD1	0.0105689	1 in	94.6169	0.0105689	0.0105689
			of which sev|sev or sev|mod genotype	0.00410752	1 in	243.456	0.00410752	0.00410752
sev|mildCP	sev|mildCP (44% of total genotype frequency)	5.4409e-05	sev|sev	0.00205376			0.00205376	0.00205376
	sev|N1868I	0.00040776	sev|mod	0.00323071			0.00323071	0.00323071
	sev|WT	0.00775287	sev|mildCP	0.00941986			0.0111154	0.00772429
	mod|mod (21% of total genotype frequency)	8.93359e-06	sev|N1868Ipartner (total at risk)	0.0243469			0.0287293	0.0199644
	mod|mildCP	0.000192629	sev|N1868Ipartner (assumed penetrance, 5%)	0.00121734			0.00143647	0.000998222
	mod|N1868I	0.000635194
	mod|WT	0.0120772
	mildCP|mildCP	0.000218059
	mildCP|N1868I	0.0014381
	mildCP|WT	0.0273432
	N1868I|N1868I	0.00237108
	N1868I|WT	0.0901643
			Total risk STGD1, penetrance 5%	0.0159217	1 in	62.8075	0.0178364	0.014007
			of which sev|sev or sev|mod genotype	0.00528447	1 in	189.234	0.00528447	0.00528447
sev|N1868I65%	sev|mildCP (44% of total genotype frequency)	5.4409e-05	sev|sev	0.00205376			0.00205376	0.00205376
	sev|N1868I	0.00040776	sev|mod	0.00323071			0.00323071	0.00323071
	sev|WT	0.00775287	sev|mildCP	0.0073661			0.008692	0.0060402
	mod|mod (21% of total genotype frequency)	8.93359e-06	sev|N1868Ipatient (total at risk)	0.00205376			0.00242344	0.00168408
	mod|mildCP	0.000192629	sev|N1868Ipatient (assumed penetrance, 65%)	0.00133494			0.00157523	0.00109465
	mod|N1868I	0.000635194	sev|N1868Ipartner (total at risk)	0.0243469			0.0287293	0.0199644
	mod|WT	0.0120772	sev|N1868Ipartner (assumed penetrance, 5%)	0.00121734			0.00143647	0.000998222
	mildCP|mildCP	0.000218059
	mildCP|N1868I	0.0014381
	mildCP|WT	0.0273432
	N1868I|N1868I	0.00237108
	N1868I|WT	0.0901643
			Total risk STGD1, penetrance 5%partner and 65%patient	0.0152029	1 in	65.7771	0.0169882	0.0134175
			of which sev|sev or sev|mod genotype	0.00528447	1 in	189.234	0.00528447	0.00528447
STGD1 risk for offspring of a known carrier of an ABCA4 variant (from a STGD1 family) and an unaffected partner with unknown ABCA4 genotype
PATIENT GENOTYPE	UNAFFECTED PARTNER RISK GENOTYPES		AFFECTED OFFSPRING POSSIBLE GENOTYPES				RISK FEMALE OFFSPRING	RISK MALE OFFSPRING
sev|WT	sev|mildCP (44% of total genotype frequency)	5.4409e-05	sev|sev	0.00205376			0.00205376	0.00205376
	sev|N1868I	0.00040776	sev|mod	0.00323071			0.00323071	0.00323071
	sev|WT	0.00775287	sev|mildCP	0.0073661			0.008692	0.0060402
	mod|mod (21% of total genotype frequency)	8.93359e-06	sev|N1868Ipartner (total at risk)	0.0243469			0.0287293	0.0199644
	mod|mildCP	0.000192629	sev|N1868Ipartner (assumed penetrance, 5%)	0.00121734			0.00143647	0.000998222
	mod|N1868I	0.000635194
	mod|WT	0.0120772
	mildCP|mildCP	0.000218059
	mildCP|N1868I	0.0014381
	mildCP|WT	0.0273432
	N1868I|N1868I	0.00237108
	N1868I|WT	0.0901643
			Total risk STGD1, penetrance 5%	0.0138679	1 in	72.1089	0.0154129	0.0123229
			of which sev|sev or sev|mod genotype	0.00528447	1 in	189.234	0.00528447	0.00528447
mod|WT	sev|mildCP (44% of total genotype frequency)	5.4409e-05	sev|mod	0.00205376			0.00205376	0.00205376
	sev|N1868I	0.00040776	mod|mod	0.00323071			0.00323071	0.00323071
	sev|WT	0.00775287
	mod|mod (21% of total genotype frequency)	8.93359e-06
	mod|mildCP	0.000192629
	mod|N1868I	0.000635194
	mod|WT	0.0120772
			Total risk STGD1	0.00528447	1 in	189.234	0.00528447	0.00528447
			of which sev|sev or sev|mod genotype	0.00205376	1 in	486.912	0.00205376	0.00205376
mildCP|WT	sev|mildCP (44% of total genotype frequency)	5.4409e-05	sev|mildCP	0.00205376			0.00242344	0.00168408
	sev|N1868I	0.00040776
	sev|WT	0.00775287
			Total risk STGD1	0.00205376	1 in	486.912	0.00242344	0.00168408
			of which sev|sev or sev|mod genotype	0	0		0	0
N1868I65%|WT	sev|mildCP (44% of total genotype frequency)	5.4409e-05	sev|N1868Ipatient (total at risk)	0.00205376			0.00242344	0.00168408
	sev|N1868I	0.00040776	sev|N1868Ipatient (assumed penetrance, 65%)	0.00133494			0.00157523	0.00109465
	sev|WT	0.00775287
			Total risk STGD1, penetrance 65%	0.00133494	1 in	749.096	0.00157523	0.00109465
			of which sev|sev or sev|mod genotype	0	0		0	0
N1868I5%|WT	sev|mildCP (44% of total genotype frequency)	5.4409e-05	sev|N1868Ipatient (total at risk)	0.00205376			0.00242344	0.00168408
	sev|N1868I	0.00040776	sev|N1868Ipatient (assumed penetrance, 5%)	0.000102688			0.000121172	8.42041e-05
	sev|WT	0.00775287
			Total risk STGD1, penetrance 5%	0.000102688	1 in	9738.24	0.000121172	8.42041e-05
			of which sev|sev or sev|mod genotype	0	0		0	0

## Sheet: 3.5 Overestimate
Table S3.5 - Overestimate of updated recurrence risk estimates based on the Latino/Admixed American gnomAD population including missing heritability, de novo variants (Kong et al. 2012; PMID 22914163) and reduced penetrance
Sum allele frequency by severity category (ABCA4 variant severity overestimate)		Including missing heritability, de novo variants and reduced penetrance (overestimate)
Sum AF sev	Sum allele frequency of severe alleles	0.00518535
Sum AF mod	Sum allele frequency of moderately severe alleles	0.00852514
Sum AF mildCP	Sum allele frequency of mild alleles with complete penetrance	0.0159252
Sum AF N1868I	Sum allele frequency of mild allele with incomplete penetrance c.5603A>T p.Asn1868Ile	0.0236584
Sum AF WT	Sum allele frequency of wildtype alleles	0.919836
Genotype frequencies in the general population
		sev	mod	mildCP	N1868I	WT
		0.00518535	0.00852514	0.0159252	0.0236584	0.919836
sev	0.00518535	2.68879e-05	4.42058e-05	8.25775e-05	0.000122677	0.00476967
mod	0.00852514	4.42058e-05	7.2678e-05	0.000135764	0.000201692	0.00784173
mildCP	0.0159252	8.25775e-05	0.000135764	0.000253611	0.000376765	0.0146485
N1868I	0.0236584	0.000122677	0.000201692	0.000376765	0.000559722	0.0217619
WT	0.919836	0.00476967	0.00784173	0.0146485	0.0217619	0.846098
STGD1 risk for offspring of a STGD1 patient and an unaffected partner with unknown ABCA4 genotype
PATIENT GENOTYPE	UNAFFECTED PARTNER RISK GENOTYPES		AFFECTED OFFSPRING POSSIBLE GENOTYPES				RISK FEMALE OFFSPRING	RISK MALE OFFSPRING
sev|sev	sev|mildCP (44% of total genotype frequency)	7.26682e-05	sev|sev	0.00492868			0.00492868	0.00492868
	sev|N1868I	0.000245355	sev|mod	0.00819445			0.00819445	0.00819445
	sev|WT	0.00953935	sev|mildCP	0.015451			0.0182322	0.0126698
	mod|mod (21% of total genotype frequency)	1.52624e-05	sev|N1868Ipartner (total at risk)	0.0230227			0.0271668	0.0188787
	mod|mildCP	0.000271528	sev|N1868Ipartner (assumed penetrance, 5%)	0.00115114			0.00135834	0.000943933
	mod|N1868I	0.000403383
	mod|WT	0.0156835
	mildCP|mildCP	0.000253611
	mildCP|N1868I	0.000753529
	mildCP|WT	0.0292971
	N1868I|N1868I	0.000559722
	N1868I|WT	0.0435238
			Total risk STGD1, penetrance 5%	0.0297253	1 in	33.6414	0.0327137	0.0267369
			of which sev|sev or sev|mod genotype	0.0131231	1 in	76.2013	0.0131231	0.0131231
sev|mod	sev|mildCP (44% of total genotype frequency)	7.26682e-05	sev|sev	0.00246434			0.00246434	0.00246434
	sev|N1868I	0.000245355	sev|mod	0.00656157			0.00656157	0.00656157
	sev|WT	0.00953935	mod|mod	0.00409722			0.00409722	0.00409722
	mod|mod (21% of total genotype frequency)	1.52624e-05	sev|mildCP	0.0077255			0.00911609	0.00633491
	mod|mildCP	0.000271528	sev|N1868Ipartner (total at risk)	0.0115114			0.0135834	0.00943933
	mod|N1868I	0.000403383	sev|N1868Ipartner (assumed penetrance, 5%)	0.000575569			0.000679171	0.000471966
	mod|WT	0.0156835
	mildCP|mildCP	0.000253611
	mildCP|N1868I	0.000753529
	mildCP|WT	0.0292971
	N1868I|N1868I	0.000559722
	N1868I|WT	0.0435238
			Total risk STGD1, penetrance 5%	0.0214242	1 in	46.6762	0.0229184	0.01993
			of which sev|sev or sev|mod genotype	0.00902591	1 in	110.792	0.00902591	0.00902591
mod|mod	sev|mildCP (44% of total genotype frequency)	7.26682e-05	sev|mod	0.00492868			0.00492868	0.00492868
	sev|N1868I	0.000245355	mod|mod	0.00819445			0.00819445	0.00819445
	sev|WT	0.00953935
	mod|mod (21% of total genotype frequency)	1.52624e-05
	mod|mildCP	0.000271528
	mod|N1868I	0.000403383
	mod|WT	0.0156835
	mildCP|mildCP	0.000253611
	mildCP|N1868I	0.000753529
	mildCP|WT	0.0292971
	N1868I|N1868I	0.000559722
	N1868I|WT	0.0435238
			Total risk STGD1	0.0131231	1 in	76.2013	0.0131231	0.0131231
			of which sev|sev or sev|mod genotype	0.00492868	1 in	202.894	0.00492868	0.00492868
sev|mildCP	sev|mildCP (44% of total genotype frequency)	7.26682e-05	sev|sev	0.00246434			0.00246434	0.00246434
	sev|N1868I	0.000245355	sev|mod	0.00409722			0.00409722	0.00409722
	sev|WT	0.00953935	sev|mildCP	0.0101898			0.012024	0.00835567
	mod|mod (21% of total genotype frequency)	1.52624e-05	sev|N1868Ipartner (total at risk)	0.0115114			0.0135834	0.00943933
	mod|mildCP	0.000271528	sev|N1868Ipartner (assumed penetrance, 5%)	0.000575569			0.000679171	0.000471966
	mod|N1868I	0.000403383
	mod|WT	0.0156835
	mildCP|mildCP	0.000253611
	mildCP|N1868I	0.000753529
	mildCP|WT	0.0292971
	N1868I|N1868I	0.000559722
	N1868I|WT	0.0435238
			Total risk STGD1, penetrance 5%	0.017327	1 in	57.7135	0.0192648	0.0153892
			of which sev|sev or sev|mod genotype	0.00656157	1 in	152.403	0.00656157	0.00656157
sev|N1868I65%	sev|mildCP (44% of total genotype frequency)	7.26682e-05	sev|sev	0.00246434			0.00246434	0.00246434
	sev|N1868I	0.000245355	sev|mod	0.00409722			0.00409722	0.00409722
	sev|WT	0.00953935	sev|mildCP	0.0077255			0.00911609	0.00633491
	mod|mod (21% of total genotype frequency)	1.52624e-05	sev|N1868Ipatient (total at risk)	0.00246434			0.00290792	0.00202076
	mod|mildCP	0.000271528	sev|N1868Ipatient (assumed penetrance, 65%)	0.00160182			0.00189015	0.00131349
	mod|N1868I	0.000403383	sev|N1868Ipartner (total at risk)	0.0115114			0.0135834	0.00943933
	mod|WT	0.0156835	sev|N1868Ipartner (assumed penetrance, 5%)	0.000575569			0.000679171	0.000471966
	mildCP|mildCP	0.000253611
	mildCP|N1868I	0.000753529
	mildCP|WT	0.0292971
	N1868I|N1868I	0.000559722
	N1868I|WT	0.0435238
			Total risk STGD1, penetrance 5%partner and 65%patient	0.0164645	1 in	60.7369	0.018247	0.0146819
			of which sev|sev or sev|mod genotype	0.00656157	1 in	152.403	0.00656157	0.00656157
STGD1 risk for offspring of a known carrier of an ABCA4 variant (from a STGD1 family) and an unaffected partner with unknown ABCA4 genotype
PATIENT GENOTYPE	UNAFFECTED PARTNER RISK GENOTYPES		AFFECTED OFFSPRING POSSIBLE GENOTYPES				RISK FEMALE OFFSPRING	RISK MALE OFFSPRING
sev|WT	sev|mildCP (44% of total genotype frequency)	7.26682e-05	sev|sev	0.00246434			0.00246434	0.00246434
	sev|N1868I	0.000245355	sev|mod	0.00409722			0.00409722	0.00409722
	sev|WT	0.00953935	sev|mildCP	0.0077255			0.00911609	0.00633491
	mod|mod (21% of total genotype frequency)	1.52624e-05	sev|N1868Ipartner (total at risk)	0.0115114			0.0135834	0.00943933
	mod|mildCP	0.000271528	sev|N1868Ipartner (assumed penetrance, 5%)	0.000575569			0.000679171	0.000471966
	mod|N1868I	0.000403383
	mod|WT	0.0156835
	mildCP|mildCP	0.000253611
	mildCP|N1868I	0.000753529
	mildCP|WT	0.0292971
	N1868I|N1868I	0.000559722
	N1868I|WT	0.0435238
			Total risk STGD1, penetrance 5%	0.0148626	1 in	67.2828	0.0163568	0.0133684
			of which sev|sev or sev|mod genotype	0.00656157	1 in	152.403	0.00656157	0.00656157
mod|WT	sev|mildCP (44% of total genotype frequency)	7.26682e-05	sev|mod	0.00246434			0.00246434	0.00246434
	sev|N1868I	0.000245355	mod|mod	0.00409722			0.00409722	0.00409722
	sev|WT	0.00953935
	mod|mod (21% of total genotype frequency)	1.52624e-05
	mod|mildCP	0.000271528
	mod|N1868I	0.000403383
	mod|WT	0.0156835
			Total risk STGD1	0.00656157	1 in	152.403	0.00656157	0.00656157
			of which sev|sev or sev|mod genotype	0.00246434	1 in	405.788	0.00246434	0.00246434
mildCP|WT	sev|mildCP (44% of total genotype frequency)	7.26682e-05	sev|mildCP	0.00246434			0.00290792	0.00202076
	sev|N1868I	0.000245355
	sev|WT	0.00953935
			Total risk STGD1	0.00246434	1 in	405.788	0.00290792	0.00202076
			of which sev|sev or sev|mod genotype	0	0		0	0
N1868I65%|WT	sev|mildCP (44% of total genotype frequency)	7.26682e-05	sev|N1868Ipatient (total at risk)	0.00246434			0.00290792	0.00202076
	sev|N1868I	0.000245355	sev|N1868Ipatient (assumed penetrance, 65%)	0.00160182			0.00189015	0.00131349
	sev|WT	0.00953935
			Total risk STGD1, penetrance 65%	0.00160182	1 in	624.289	0.00189015	0.00131349
			of which sev|sev or sev|mod genotype	0	0		0	0
N1868I5%|WT	sev|mildCP (44% of total genotype frequency)	7.26682e-05	sev|N1868Ipatient (total at risk)	0.00246434			0.00290792	0.00202076
	sev|N1868I	0.000245355	sev|N1868Ipatient (assumed penetrance, 5%)	0.000123217			0.000145396	0.000101038
	sev|WT	0.00953935
			Total risk STGD1, penetrance 5%	0.000123217	1 in	8115.76	0.000145396	0.000101038
			of which sev|sev or sev|mod genotype	0	0		0	0

## Sheet: 3.6 Underestimate
Table S3.6 - Underestimate of updated recurrence risk estimates based on the Latino/Admixed American gnomAD population including missing heritability, de novo variants (Kong et al. 2012; PMID 22914163) and reduced penetrance
Sum allele frequency by severity category (ABCA4 variant severity underestimate)		Including missing heritability, de novo variants and reduced penetrance (overestimate)
Sum AF sev	Sum allele frequency of severe alleles	0.00323606
Sum AF mod	Sum allele frequency of moderately severe alleles	0.00465943
Sum AF mildCP	Sum allele frequency of mild alleles with complete penetrance	0.013537
Sum AF N1868I	Sum allele frequency of mild allele with incomplete penetrance c.5603A>T p.Asn1868Ile	0.0205593
Sum AF WT	Sum allele frequency of wildtype alleles	0.930989
Genotype frequencies in the general population
		sev	mod	mildCP	N1868I	WT
		0.00323606	0.00465943	0.013537	0.0205593	0.930989
sev	0.00323606	1.04721e-05	1.50782e-05	4.38067e-05	6.65313e-05	0.00301274
mod	0.00465943	1.50782e-05	2.17103e-05	6.30748e-05	9.57947e-05	0.00433788
mildCP	0.013537	4.38067e-05	6.30748e-05	0.000183251	0.000278312	0.0126028
N1868I	0.0205593	6.65313e-05	9.57947e-05	0.000278312	0.000422686	0.0191405
WT	0.930989	0.00301274	0.00433788	0.0126028	0.0191405	0.86674
STGD1 risk for offspring of a STGD1 patient and an unaffected partner with unknown ABCA4 genotype
PATIENT GENOTYPE	UNAFFECTED PARTNER RISK GENOTYPES		AFFECTED OFFSPRING POSSIBLE GENOTYPES				RISK FEMALE OFFSPRING	RISK MALE OFFSPRING
sev|sev	sev|mildCP (44% of total genotype frequency)	3.85499e-05	sev|sev	0.00309855			0.00309855	0.00309855
	sev|N1868I	0.000133063	sev|mod	0.0045013			0.0045013	0.0045013
	sev|WT	0.00602548	sev|mildCP	0.0131467			0.0155132	0.0107803
	mod|mod (21% of total genotype frequency)	4.55916e-06	sev|N1868Ipartner (total at risk)	0.0200038			0.0236045	0.0164031
	mod|mildCP	0.00012615	sev|N1868Ipartner (assumed penetrance, 5%)	0.00100019			0.00118023	0.000820157
	mod|N1868I	0.000191589
	mod|WT	0.00867575
	mildCP|mildCP	0.000183251
	mildCP|N1868I	0.000556624
	mildCP|WT	0.0252057
	N1868I|N1868I	0.000422686
	N1868I|WT	0.038281
			Total risk STGD1, penetrance 5%	0.0217468	1 in	45.9838	0.0242932	0.0192003
			of which sev|sev or sev|mod genotype	0.00759985	1 in	131.582	0.00759985	0.00759985
sev|mod	sev|mildCP (44% of total genotype frequency)	3.85499e-05	sev|sev	0.00154927			0.00154927	0.00154927
	sev|N1868I	0.000133063	sev|mod	0.00379993			0.00379993	0.00379993
	sev|WT	0.00602548	mod|mod	0.00225065			0.00225065	0.00225065
	mod|mod (21% of total genotype frequency)	4.55916e-06	sev|mildCP	0.00657337			0.00775658	0.00539016
	mod|mildCP	0.00012615	sev|N1868Ipartner (total at risk)	0.0100019			0.0118023	0.00820157
	mod|N1868I	0.000191589	sev|N1868Ipartner (assumed penetrance, 5%)	0.000500096			0.000590113	0.000410078
	mod|WT	0.00867575
	mildCP|mildCP	0.000183251
	mildCP|N1868I	0.000556624
	mildCP|WT	0.0252057
	N1868I|N1868I	0.000422686
	N1868I|WT	0.038281
			Total risk STGD1, penetrance 5%	0.0146733	1 in	68.1509	0.0159465	0.0134001
			of which sev|sev or sev|mod genotype	0.0053492	1 in	186.944	0.0053492	0.0053492
mod|mod	sev|mildCP (44% of total genotype frequency)	3.85499e-05	sev|mod	0.00309855			0.00309855	0.00309855
	sev|N1868I	0.000133063	mod|mod	0.0045013			0.0045013	0.0045013
	sev|WT	0.00602548
	mod|mod (21% of total genotype frequency)	4.55916e-06
	mod|mildCP	0.00012615
	mod|N1868I	0.000191589
	mod|WT	0.00867575
	mildCP|mildCP	0.000183251
	mildCP|N1868I	0.000556624
	mildCP|WT	0.0252057
	N1868I|N1868I	0.000422686
	N1868I|WT	0.038281
			Total risk STGD1	0.00759985	1 in	131.582	0.00759985	0.00759985
			of which sev|sev or sev|mod genotype	0.00309855	1 in	322.732	0.00309855	0.00309855
sev|mildCP	sev|mildCP (44% of total genotype frequency)	3.85499e-05	sev|sev	0.00154927			0.00154927	0.00154927
	sev|N1868I	0.000133063	sev|mod	0.00225065			0.00225065	0.00225065
	sev|WT	0.00602548	sev|mildCP	0.00812264			0.00958472	0.00666057
	mod|mod (21% of total genotype frequency)	4.55916e-06	sev|N1868Ipartner (total at risk)	0.0100019			0.0118023	0.00820157
	mod|mildCP	0.00012615	sev|N1868Ipartner (assumed penetrance, 5%)	0.000500096			0.000590113	0.000410078
	mod|N1868I	0.000191589
	mod|WT	0.00867575
	mildCP|mildCP	0.000183251
	mildCP|N1868I	0.000556624
	mildCP|WT	0.0252057
	N1868I|N1868I	0.000422686
	N1868I|WT	0.038281
			Total risk STGD1, penetrance 5%	0.0124227	1 in	80.498	0.0139748	0.0108706
			of which sev|sev or sev|mod genotype	0.00379993	1 in	263.163	0.00379993	0.00379993
sev|N1868I65%	sev|mildCP (44% of total genotype frequency)	3.85499e-05	sev|sev	0.00154927			0.00154927	0.00154927
	sev|N1868I	0.000133063	sev|mod	0.00225065			0.00225065	0.00225065
	sev|WT	0.00602548	sev|mildCP	0.00657337			0.00775658	0.00539016
	mod|mod (21% of total genotype frequency)	4.55916e-06	sev|N1868Ipatient (total at risk)	0.00154927			0.00182814	0.0012704
	mod|mildCP	0.00012615	sev|N1868Ipatient (assumed penetrance, 65%)	0.00100703			0.00118829	0.000825763
	mod|N1868I	0.000191589	sev|N1868Ipartner (total at risk)	0.0100019			0.0118023	0.00820157
	mod|WT	0.00867575	sev|N1868Ipartner (assumed penetrance, 5%)	0.000500096			0.000590113	0.000410078
	mildCP|mildCP	0.000183251
	mildCP|N1868I	0.000556624
	mildCP|WT	0.0252057
	N1868I|N1868I	0.000422686
	N1868I|WT	0.038281
			Total risk STGD1, penetrance 5%partner and 65%patient	0.0118804	1 in	84.1721	0.0133349	0.0104259
			of which sev|sev or sev|mod genotype	0.00379993	1 in	263.163	0.00379993	0.00379993
STGD1 risk for offspring of a known carrier of an ABCA4 variant (from a STGD1 family) and an unaffected partner with unknown ABCA4 genotype
PATIENT GENOTYPE	UNAFFECTED PARTNER RISK GENOTYPES		AFFECTED OFFSPRING POSSIBLE GENOTYPES				RISK FEMALE OFFSPRING	RISK MALE OFFSPRING
sev|WT	sev|mildCP (44% of total genotype frequency)	3.85499e-05	sev|sev	0.00154927			0.00154927	0.00154927
	sev|N1868I	0.000133063	sev|mod	0.00225065			0.00225065	0.00225065
	sev|WT	0.00602548	sev|mildCP	0.00657337			0.00775658	0.00539016
	mod|mod (21% of total genotype frequency)	4.55916e-06	sev|N1868Ipartner (total at risk)	0.0100019			0.0118023	0.00820157
	mod|mildCP	0.00012615	sev|N1868Ipartner (assumed penetrance, 5%)	0.000500096			0.000590113	0.000410078
	mod|N1868I	0.000191589
	mod|WT	0.00867575
	mildCP|mildCP	0.000183251
	mildCP|N1868I	0.000556624
	mildCP|WT	0.0252057
	N1868I|N1868I	0.000422686
	N1868I|WT	0.038281
			Total risk STGD1, penetrance 5%	0.0108734	1 in	91.9676	0.0121466	0.00960017
			of which sev|sev or sev|mod genotype	0.00379993	1 in	263.163	0.00379993	0.00379993
mod|WT	sev|mildCP (44% of total genotype frequency)	3.85499e-05	sev|mod	0.00154927			0.00154927	0.00154927
	sev|N1868I	0.000133063	mod|mod	0.00225065			0.00225065	0.00225065
	sev|WT	0.00602548
	mod|mod (21% of total genotype frequency)	4.55916e-06
	mod|mildCP	0.00012615
	mod|N1868I	0.000191589
	mod|WT	0.00867575
			Total risk STGD1	0.00379993	1 in	263.163	0.00379993	0.00379993
			of which sev|sev or sev|mod genotype	0.00154927	1 in	645.464	0.00154927	0.00154927
mildCP|WT	sev|mildCP (44% of total genotype frequency)	3.85499e-05	sev|mildCP	0.00154927			0.00182814	0.0012704
	sev|N1868I	0.000133063
	sev|WT	0.00602548
			Total risk STGD1	0.00154927	1 in	645.464	0.00182814	0.0012704
			of which sev|sev or sev|mod genotype	0	0		0	0
N1868I65%|WT	sev|mildCP (44% of total genotype frequency)	3.85499e-05	sev|N1868Ipatient (total at risk)	0.00154927			0.00182814	0.0012704
	sev|N1868I	0.000133063	sev|N1868Ipatient (assumed penetrance, 65%)	0.00100703			0.00118829	0.000825763
	sev|WT	0.00602548
			Total risk STGD1, penetrance 65%	0.00100703	1 in	993.021	0.00118829	0.000825763
			of which sev|sev or sev|mod genotype	0	0		0	0
N1868I5%|WT	sev|mildCP (44% of total genotype frequency)	3.85499e-05	sev|N1868Ipatient (total at risk)	0.00154927			0.00182814	0.0012704
	sev|N1868I	0.000133063	sev|N1868Ipatient (assumed penetrance, 5%)	7.74637e-05			9.14071e-05	6.35202e-05
	sev|WT	0.00602548
			Total risk STGD1, penetrance 5%	7.74637e-05	1 in	12909.3	9.14071e-05	6.35202e-05
			of which sev|sev or sev|mod genotype	0	0		0	0

## Sheet: 3.7 Overview Allele Frequencies
S3.7 Latino/Admixed American gnomAD - Allele frequency overview
Under estimate		Original	Including structural variants	Including missing heritability	Including de novo (Kong et al. 2012; PMID 22914163)	Including de novo (Li et al. 2023; PMID 36729443)	Including Reduced penetrance all mild alleles	Adjusted gnomAD AF confidence Intervals
Sum AF sev	Sum allele frequency of severe alleles	0.00306117	0.0037526	0.00382537	0.00389226	0.00384189	0.00389226	0.00323606
Sum AF mod	Sum allele frequency of moderately severe alleles	0.00529664	0.00529664	0.00542254	0.00543418	0.00544596	0.00543418	0.00465943
Sum AF mildCP	Sum allele frequency of mild alleles with complete penetrance	0.0180025	0.0180025	0.0184304	0.0184325	0.01851	0.01481	0.013537
Sum AF N1868I	Sum allele frequency of mild allele with incomplete penetrance c.5603A>T p.Asn1868Ile	0.0221089	0.0221089	0.0221089	0.0221089	0.0221089	0.0221089	0.0205593
Sum AF WT	Sum allele frequency of wildtype alleles	0.951531	0.950839	0.950213	0.950132	0.950093	0.953755	0.958008
Average
Sum AF sev	Sum allele frequency of severe alleles	0.00335121	0.00404264	0.00412009	0.00418698	0.00426952	0.00418698	-
Sum AF mod	Sum allele frequency of moderately severe alleles	0.00636364	0.00636364	0.0065107	0.00652234	0.00674683	0.00652234	-
Sum AF mildCP	Sum allele frequency of mild alleles with complete penetrance	0.0173994	0.0173994	0.0178015	0.0178035	0.0184471	0.0147668	-
Sum AF N1868I	Sum allele frequency of mild allele with incomplete penetrance c.5603A>T p.Asn1868Ile	0.0486938	0.0486938	0.0486938	0.0486938	0.0486938	0.0486938	-
Sum AF WT	Sum allele frequency of wildtype alleles	0.924192	0.923501	0.922874	0.922793	0.921843	0.92583	-
Overestimate
Sum AF sev	Sum allele frequency of severe alleles	0.00364125	0.00433268	0.00441455	0.00448145	0.00501653	0.00448145	0.00518535
Sum AF mod	Sum allele frequency of moderately severe alleles	0.00743064	0.00743064	0.00759771	0.00760935	0.00863376	0.00760935	0.00852514
Sum AF mildCP	Sum allele frequency of mild alleles with complete penetrance	0.0167963	0.0167963	0.017174	0.017176	0.0195159	0.0146586	0.0159252
Sum AF N1868I	Sum allele frequency of mild allele with incomplete penetrance c.5603A>T p.Asn1868Ile	0.0221089	0.0221089	0.0221089	0.0221089	0.0221089	0.0221089	0.0236584
Sum AF WT	Sum allele frequency of wildtype alleles	0.950023	0.949331	0.948705	0.948624	0.944725	0.951142	0.946706
Structural variants AF gnomAD SV	0.000691435
Missing heritability (Missing variant percentage, estimate of 5% of Nijmegen individuals)	0.05
Missig heritability (allele frequency)	0.00131801
Missing heritability minus AF SVs gnomAD (%)	0.0237698
Remaining missing heritability (AF)	0.000626579
Missing heritability (Missing variant percentage, Thesis Riccardo Sangermano)	0.176471
De novo rate in coding and canonical splice site regions of ABCA4	8.4216e-05
Severe	0.794335
Moderately severe	0.138252
Mild	0.0244198
Li et al. 2023; PMID 36729443 (CI lower) mutant increase due to de novo rate	1.00432
Li et al. 2023; PMID 36729443 mutant increase due to de novo rate	1.03627
Li et al. 2023; PMID 36729443 (CI upper) mutant increase due to de novo rate	1.13636
	Penetrance	CI (lower)	CI (Upper)	Latino/Admixed American AF
c.3113C>T	0.168	0.119407	0.17	0.0010723
c.4253+43G>A	0.39	0.164349	0.615651	0.00180842
c.5603A>T (low)	0.024	0.0130464	0.0349536	0.0221089
c.5603A>T (high)	0.048	0.0327009	0.0632991	0.0221089
c.5882G>A	0.504	0.447914	0.552086	0.00191874
c.6089G>A	0.364	0.23682	0.48318	0.000141099
Estimated non penetrant allele frequency of mild variants (Latino/Admixed American)	0.00303672	0.00362246	0.00251742
Adjusted gnomAD alleles Latino/Admixed American gnomAD	34590
Benign Sum AF categories	0.0499388

## Sheet: 3.8 De novo effect in ABCA4
S3.8 Statistics on de novo effects in ABCA4
ABCA4 nucleotides
coding	6822
canonical splice sites	196
Total	7018
De novo mutation rate (Kong et al. 2012; PMID 22914163)	1.2e-08
De novo mutation rate in ABCA4 (Li et al. 2023; PMID 36729443)	8.4216e-05
Overestimate of known mutations
Benign	50	0.0396825
Mild	29	0.0230159
Moderate	216	0.171429
Severe	965	0.765873
Underestimate of known mutations
Benign	52	0.0463045
Mild	29	0.0258237
Moderate	118	0.105076
Severe	924	0.822796
Average
Benign	0.0429935
Mild	0.0244198
Moderate	0.138252
Severe	0.794335
