# Supplementary material for: Improving personalised genetic counselling for ABCA4-associated retinopathy: Updated recurrence risk estimates
Source: Med Genet. 2025 Feb 12;37(1):19–25. doi: 10.1515/medgen-2024-2065 (PMC11812469; doi:10.1515/medgen-2024-2065)
Supplement: Supplementary file 1 — Supplementary Material [file Online-Anhang.zip › Online-Anhang/S4 Recurrence risk estimates based on the Ashkenazi Jewish population gnomAD.xlsx]

## Sheet: 4.1 Missing heritability
Table S4.1 - Updated recurrence risk estimates based on the Ashkenazi Jewish gnomAD population including missing heritability
Sum allele frequency by severity category (ABCA4 variant severity average)		Including missing heritability
Sum AF sev	Sum allele frequency of severe alleles	0.00418232
Sum AF mod	Sum allele frequency of moderately severe alleles	0.00360006
Sum AF mildCP	Sum allele frequency of mild alleles with complete penetrance	0.0586968
Sum AF N1868I	Sum allele frequency of mild allele with incomplete penetrance c.5603A>T p.Asn1868Ile	0.0486938
Sum AF WT	Sum allele frequency of wildtype alleles	0.884827
Genotype frequencies in the general population
		sev	mod	mildCP	N1868I	WT
		0.00418232	0.00360006	0.0586968	0.0486938	0.884827
sev	0.00418232	1.74918e-05	1.50566e-05	0.000245488	0.000203653	0.00370063
mod	0.00360006	1.50566e-05	1.29605e-05	0.000211312	0.000175301	0.00318543
mildCP	0.0586968	0.000245488	0.000211312	0.00344531	0.00285817	0.0519365
N1868I	0.0486938	0.000203653	0.000175301	0.00285817	0.00237108	0.0430856
WT	0.884827	0.00370063	0.00318543	0.0519365	0.0430856	0.782919
STGD1 risk for offspring of a STGD1 patient and an unaffected partner with unknown ABCA4 genotype
PATIENT GENOTYPE	UNAFFECTED PARTNER RISK GENOTYPES		AFFECTED OFFSPRING POSSIBLE GENOTYPES
sev|sev	sev|mildCP (44% of total genotype frequency)	0.00021603	sev|sev	0.00401229
	sev|N1868I	0.000407305	sev|mod	0.00357477
	sev|WT	0.00740125	sev|mildCP	0.0585593
	mod|mod (21% of total genotype frequency)	2.7217e-06	sev|N1868Ipartner (total at risk)	0.0486938
	mod|mildCP	0.000422624	sev|N1868Ipartner (assumed penetrance, 5%)	0.00243469
	mod|N1868I	0.000350601
	mod|WT	0.00637087
	mildCP|mildCP	0.00344531
	mildCP|N1868I	0.00571633
	mildCP|WT	0.103873
	N1868I|N1868I	0.00237108
	N1868I|WT	0.0861711
			Total risk STGD1, penetrance 5%	0.068581	1 in	14.5813
			of which sev|sev or sev|mod genotype	0.00758706	1 in	131.803
sev|mod	sev|mildCP (44% of total genotype frequency)	0.00021603	sev|sev	0.00200615
	sev|N1868I	0.000407305	sev|mod	0.00379353
	sev|WT	0.00740125	mod|mod	0.00178738
	mod|mod (21% of total genotype frequency)	2.7217e-06	sev|mildCP	0.0292796
	mod|mildCP	0.000422624	sev|N1868Ipartner (total at risk)	0.0243469
	mod|N1868I	0.000350601	sev|N1868Ipartner (assumed penetrance, 5%)	0.00121734
	mod|WT	0.00637087
	mildCP|mildCP	0.00344531
	mildCP|N1868I	0.00571633
	mildCP|WT	0.103873
	N1868I|N1868I	0.00237108
	N1868I|WT	0.0861711
			Total risk STGD1, penetrance 5%	0.038084	1 in	26.2577
			of which sev|sev or sev|mod genotype	0.00579968	1 in	172.423
mod|mod	sev|mildCP (44% of total genotype frequency)	0.00021603	sev|mod	0.00401229
	sev|N1868I	0.000407305	mod|mod	0.00357477
	sev|WT	0.00740125
	mod|mod (21% of total genotype frequency)	2.7217e-06
	mod|mildCP	0.000422624
	mod|N1868I	0.000350601
	mod|WT	0.00637087
	mildCP|mildCP	0.00344531
	mildCP|N1868I	0.00571633
	mildCP|WT	0.103873
	N1868I|N1868I	0.00237108
	N1868I|WT	0.0861711
			Total risk STGD1	0.00758706	1 in	131.803
			of which sev|sev or sev|mod genotype	0.00401229	1 in	249.234
sev|mildCP	sev|mildCP (44% of total genotype frequency)	0.00021603	sev|sev	0.00200615
	sev|N1868I	0.000407305	sev|mod	0.00178738
	sev|WT	0.00740125	sev|mildCP	0.0312858
	mod|mod (21% of total genotype frequency)	2.7217e-06	sev|N1868Ipartner (total at risk)	0.0243469
	mod|mildCP	0.000422624	sev|N1868Ipartner (assumed penetrance, 5%)	0.00121734
	mod|N1868I	0.000350601
	mod|WT	0.00637087
	mildCP|mildCP	0.00344531
	mildCP|N1868I	0.00571633
	mildCP|WT	0.103873
	N1868I|N1868I	0.00237108
	N1868I|WT	0.0861711
			Total risk STGD1, penetrance 5%	0.0362967	1 in	27.5507
			of which sev|sev or sev|mod genotype	0.00379353	1 in	263.607
sev|N1868I65%	sev|mildCP (44% of total genotype frequency)	0.00021603	sev|sev	0.00200615
	sev|N1868I	0.000407305	sev|mod	0.00178738
	sev|WT	0.00740125	sev|mildCP	0.0292796
	mod|mod (21% of total genotype frequency)	2.7217e-06	sev|N1868Ipatient (total at risk)	0.00200615
	mod|mildCP	0.000422624	sev|N1868Ipatient (assumed penetrance, 65%)	0.001304
	mod|N1868I	0.000350601	sev|N1868Ipartner (total at risk)	0.0243469
	mod|WT	0.00637087	sev|N1868Ipartner (assumed penetrance, 5%)	0.00121734
	mildCP|mildCP	0.00344531
	mildCP|N1868I	0.00571633
	mildCP|WT	0.103873
	N1868I|N1868I	0.00237108
	N1868I|WT	0.0861711
			Total risk STGD1, penetrance 5%partner and 65%patient	0.0355945	1 in	28.0942
			of which sev|sev or sev|mod genotype	0.00379353	1 in	263.607
STGD1 risk for offspring of a known carrier of an ABCA4 variant (from a STGD1 family) and an unaffected partner with unknown ABCA4 genotype
PATIENT GENOTYPE	UNAFFECTED PARTNER RISK GENOTYPES		AFFECTED OFFSPRING POSSIBLE GENOTYPES
sev|WT	sev|mildCP (44% of total genotype frequency)	0.00021603	sev|sev	0.00200615
	sev|N1868I	0.000407305	sev|mod	0.00178738
	sev|WT	0.00740125	sev|mildCP	0.0292796
	mod|mod (21% of total genotype frequency)	2.7217e-06	sev|N1868Ipartner (total at risk)	0.0243469
	mod|mildCP	0.000422624	sev|N1868Ipartner (assumed penetrance, 5%)	0.00121734
	mod|N1868I	0.000350601
	mod|WT	0.00637087
	mildCP|mildCP	0.00344531
	mildCP|N1868I	0.00571633
	mildCP|WT	0.103873
	N1868I|N1868I	0.00237108
	N1868I|WT	0.0861711
			Total risk STGD1, penetrance 5%	0.0342905	1 in	29.1626
			of which sev|sev or sev|mod genotype	0.00379353	1 in	263.607
mod|WT	sev|mildCP (44% of total genotype frequency)	0.00021603	sev|mod	0.00200615
	sev|N1868I	0.000407305	mod|mod	0.00178738
	sev|WT	0.00740125
	mod|mod (21% of total genotype frequency)	2.7217e-06
	mod|mildCP	0.000422624
	mod|N1868I	0.000350601
	mod|WT	0.00637087
			Total risk STGD1	0.00379353	1 in	263.607
			of which sev|sev or sev|mod genotype	0.00200615	1 in	498.468
mildCP|WT	sev|mildCP (44% of total genotype frequency)	0.00021603	sev|mildCP	0.00200615
	sev|N1868I	0.000407305
	sev|WT	0.00740125
			Total risk STGD1	0.00200615	1 in	498.468
			of which sev|sev or sev|mod genotype	0	0
N1868I65%|WT	sev|mildCP (44% of total genotype frequency)	0.00021603	sev|N1868Ipatient (total at risk)	0.00200615
	sev|N1868I	0.000407305	sev|N1868Ipatient (assumed penetrance, 65%)	0.001304
	sev|WT	0.00740125
			Total risk STGD1, penetrance 65%	0.001304	1 in	766.874
			of which sev|sev or sev|mod genotype	0	0
N1868I5%|WT	sev|mildCP (44% of total genotype frequency)	0.00021603	sev|N1868Ipatient (total at risk)	0.00200615
	sev|N1868I	0.000407305	sev|N1868Ipatient (assumed penetrance, 5%)	0.000100307
	sev|WT	0.00740125
			Total risk STGD1, penetrance 5%	0.000100307	1 in	9969.36
			of which sev|sev or sev|mod genotype	0	0

## Sheet: 4.2 De novo (Kong)
Table S4.2 - Updated recurrence risk estimates based on the Ashkenazi Jewish gnomAD population including missing heritability and de novo variants (Kong et al. 2012; PMID 22914163)
Sum allele frequency by severity category (ABCA4 variant severity average)		Including missing heritability and de novo variants
Sum AF sev	Sum allele frequency of severe alleles	0.00424921
Sum AF mod	Sum allele frequency of moderately severe alleles	0.00361171
Sum AF mildCP	Sum allele frequency of mild alleles with complete penetrance	0.0586988
Sum AF N1868I	Sum allele frequency of mild allele with incomplete penetrance c.5603A>T p.Asn1868Ile	0.0486938
Sum AF WT	Sum allele frequency of wildtype alleles	0.884747
Genotype frequencies in the general population
		sev	mod	mildCP	N1868I	WT
		0.00424921	0.00361171	0.0586988	0.0486938	0.884747
sev	0.00424921	1.80558e-05	1.53469e-05	0.000249424	0.00020691	0.00375948
mod	0.00361171	1.53469e-05	1.30444e-05	0.000212003	0.000175868	0.00319545
mildCP	0.0586988	0.000249424	0.000212003	0.00344555	0.00285827	0.0519336
N1868I	0.0486938	0.00020691	0.000175868	0.00285827	0.00237108	0.0430816
WT	0.884747	0.00375948	0.00319545	0.0519336	0.0430816	0.782776
STGD1 risk for offspring of a STGD1 patient and an unaffected partner with unknown ABCA4 genotype
PATIENT GENOTYPE	UNAFFECTED PARTNER RISK GENOTYPES		AFFECTED OFFSPRING POSSIBLE GENOTYPES
sev|sev	sev|mildCP (44% of total genotype frequency)	0.000219493	sev|sev	0.00407613
	sev|N1868I	0.00041382	sev|mod	0.00358606
	sev|WT	0.00751895	sev|mildCP	0.0585591
	mod|mod (21% of total genotype frequency)	2.73933e-06	sev|N1868Ipartner (total at risk)	0.0486938
	mod|mildCP	0.000424006	sev|N1868Ipartner (assumed penetrance, 5%)	0.00243469
	mod|N1868I	0.000351735
	mod|WT	0.00639089
	mildCP|mildCP	0.00344555
	mildCP|N1868I	0.00571653
	mildCP|WT	0.103867
	N1868I|N1868I	0.00237108
	N1868I|WT	0.0861633
			Total risk STGD1, penetrance 5%	0.068656	1 in	14.5654
			of which sev|sev or sev|mod genotype	0.00766219	1 in	130.511
sev|mod	sev|mildCP (44% of total genotype frequency)	0.000219493	sev|sev	0.00203807
	sev|N1868I	0.00041382	sev|mod	0.00383109
	sev|WT	0.00751895	mod|mod	0.00179303
	mod|mod (21% of total genotype frequency)	2.73933e-06	sev|mildCP	0.0292796
	mod|mildCP	0.000424006	sev|N1868Ipartner (total at risk)	0.0243469
	mod|N1868I	0.000351735	sev|N1868Ipartner (assumed penetrance, 5%)	0.00121734
	mod|WT	0.00639089
	mildCP|mildCP	0.00344555
	mildCP|N1868I	0.00571653
	mildCP|WT	0.103867
	N1868I|N1868I	0.00237108
	N1868I|WT	0.0861633
			Total risk STGD1, penetrance 5%	0.0381591	1 in	26.2061
			of which sev|sev or sev|mod genotype	0.00586916	1 in	170.382
mod|mod	sev|mildCP (44% of total genotype frequency)	0.000219493	sev|mod	0.00407613
	sev|N1868I	0.00041382	mod|mod	0.00358606
	sev|WT	0.00751895
	mod|mod (21% of total genotype frequency)	2.73933e-06
	mod|mildCP	0.000424006
	mod|N1868I	0.000351735
	mod|WT	0.00639089
	mildCP|mildCP	0.00344555
	mildCP|N1868I	0.00571653
	mildCP|WT	0.103867
	N1868I|N1868I	0.00237108
	N1868I|WT	0.0861633
			Total risk STGD1	0.00766219	1 in	130.511
	2.07492		of which sev|sev or sev|mod genotype	0.00407613	1 in	245.331
sev|mildCP	sev|mildCP (44% of total genotype frequency)	0.000219493	sev|sev	0.00203807
	sev|N1868I	0.00041382	sev|mod	0.00179303
	sev|WT	0.00751895	sev|mildCP	0.0313176
	mod|mod (21% of total genotype frequency)	2.73933e-06	sev|N1868Ipartner (total at risk)	0.0243469
	mod|mildCP	0.000424006	sev|N1868Ipartner (assumed penetrance, 5%)	0.00121734
	mod|N1868I	0.000351735
	mod|WT	0.00639089
	mildCP|mildCP	0.00344555
	mildCP|N1868I	0.00571653
	mildCP|WT	0.103867
	N1868I|N1868I	0.00237108
	N1868I|WT	0.0861633
			Total risk STGD1, penetrance 5%	0.0363661	1 in	27.4982
			of which sev|sev or sev|mod genotype	0.00383109	1 in	261.022
sev|N1868I65%	sev|mildCP (44% of total genotype frequency)	0.000219493	sev|sev	0.00203807
	sev|N1868I	0.00041382	sev|mod	0.00179303
	sev|WT	0.00751895	sev|mildCP	0.0292796
	mod|mod (21% of total genotype frequency)	2.73933e-06	sev|N1868Ipatient (total at risk)	0.00203807
	mod|mildCP	0.000424006	sev|N1868Ipatient (assumed penetrance, 65%)	0.00132474
	mod|N1868I	0.000351735	sev|N1868Ipartner (total at risk)	0.0243469
	mod|WT	0.00639089	sev|N1868Ipartner (assumed penetrance, 5%)	0.00121734
	mildCP|mildCP	0.00344555
	mildCP|N1868I	0.00571653
	mildCP|WT	0.103867
	N1868I|N1868I	0.00237108
	N1868I|WT	0.0861633
			Total risk STGD1, penetrance 5%partner and 65%patient	0.0356527	1 in	28.0483
			of which sev|sev or sev|mod genotype	0.00383109	1 in	261.022
STGD1 risk for offspring of a known carrier of an ABCA4 variant (from a STGD1 family) and an unaffected partner with unknown ABCA4 genotype
PATIENT GENOTYPE	UNAFFECTED PARTNER RISK GENOTYPES		AFFECTED OFFSPRING POSSIBLE GENOTYPES
sev|WT	sev|mildCP (44% of total genotype frequency)	0.000219493	sev|sev	0.00203807
	sev|N1868I	0.00041382	sev|mod	0.00179303
	sev|WT	0.00751895	sev|mildCP	0.0292796
	mod|mod (21% of total genotype frequency)	2.73933e-06	sev|N1868Ipartner (total at risk)	0.0243469
	mod|mildCP	0.000424006	sev|N1868Ipartner (assumed penetrance, 5%)	0.00121734
	mod|N1868I	0.000351735
	mod|WT	0.00639089
	mildCP|mildCP	0.00344555
	mildCP|N1868I	0.00571653
	mildCP|WT	0.103867
	N1868I|N1868I	0.00237108
	N1868I|WT	0.0861633
			Total risk STGD1, penetrance 5%	0.034328	1 in	29.1307
			of which sev|sev or sev|mod genotype	0.00383109	1 in	261.022
mod|WT	sev|mildCP (44% of total genotype frequency)	0.000219493	sev|mod	0.00203807
	sev|N1868I	0.00041382	mod|mod	0.00179303
	sev|WT	0.00751895
	mod|mod (21% of total genotype frequency)	2.73933e-06
	mod|mildCP	0.000424006
	mod|N1868I	0.000351735
	mod|WT	0.00639089
			Total risk STGD1	0.00383109	1 in	261.022
			of which sev|sev or sev|mod genotype	0.00203807	1 in	490.661
mildCP|WT	sev|mildCP (44% of total genotype frequency)	0.000219493	sev|mildCP	0.00203807
	sev|N1868I	0.00041382
	sev|WT	0.00751895
			Total risk STGD1	0.00203807	1 in	490.661
			of which sev|sev or sev|mod genotype	0	0
N1868I65%|WT	sev|mildCP (44% of total genotype frequency)	0.000219493	sev|N1868Ipatient (total at risk)	0.00203807
	sev|N1868I	0.00041382	sev|N1868Ipatient (assumed penetrance, 65%)	0.00132474
	sev|WT	0.00751895
			Total risk STGD1, penetrance 65%	0.00132474	1 in	754.863
			of which sev|sev or sev|mod genotype	0	0
N1868I5%|WT	sev|mildCP (44% of total genotype frequency)	0.000219493	sev|N1868Ipatient (total at risk)	0.00203807
	sev|N1868I	0.00041382	sev|N1868Ipatient (assumed penetrance, 5%)	0.000101903
	sev|WT	0.00751895
			Total risk STGD1, penetrance 5%	0.000101903	1 in	9813.22
			of which sev|sev or sev|mod genotype	0	0

## Sheet: 4.3 De novo (Li)
Table S4.3 - Updated recurrence risk estimates based on the Ashkenazi Jewish gnomAD population including missing heritability and de novo variants (Li et al. 2023; PMID 36729443)
Sum allele frequency by severity category (ABCA4 variant severity average)		Including missing heritability and de novo variants
Sum AF sev	Sum allele frequency of severe alleles	0.00433401
Sum AF mod	Sum allele frequency of moderately severe alleles	0.00373064
Sum AF mildCP	Sum allele frequency of mild alleles with complete penetrance	0.0608257
Sum AF N1868I	Sum allele frequency of mild allele with incomplete penetrance c.5603A>T p.Asn1868Ile	0.0486938
Sum AF WT	Sum allele frequency of wildtype alleles	0.882416
Genotype frequencies in the general population
		sev	mod	mildCP	N1868I	WT
		0.00433401	0.00373064	0.0608257	0.0486938	0.882416
sev	0.00433401	1.87836e-05	1.61686e-05	0.000263619	0.000211039	0.0038244
mod	0.00373064	1.61686e-05	1.39177e-05	0.000226918	0.000181659	0.00329197
mildCP	0.0608257	0.000263619	0.000226918	0.00369976	0.00296183	0.0536735
N1868I	0.0486938	0.000211039	0.000181659	0.00296183	0.00237108	0.0429681
WT	0.882416	0.0038244	0.00329197	0.0536735	0.0429681	0.778658
STGD1 risk for offspring of a STGD1 patient and an unaffected partner with unknown ABCA4 genotype
PATIENT GENOTYPE	UNAFFECTED PARTNER RISK GENOTYPES		AFFECTED OFFSPRING POSSIBLE GENOTYPES
sev|sev	sev|mildCP (44% of total genotype frequency)	0.000231985	sev|sev	0.00415143
	sev|N1868I	0.000422078	sev|mod	0.00370347
	sev|WT	0.00764879	sev|mildCP	0.060678
	mod|mod (21% of total genotype frequency)	2.92271e-06	sev|N1868Ipartner (total at risk)	0.0486938
	mod|mildCP	0.000453837	sev|N1868Ipartner (assumed penetrance, 5%)	0.00243469
	mod|N1868I	0.000363317
	mod|WT	0.00658395
	mildCP|mildCP	0.00369976
	mildCP|N1868I	0.00592366
	mildCP|WT	0.107347
	N1868I|N1868I	0.00237108
	N1868I|WT	0.0859363
			Total risk STGD1, penetrance 5%	0.0709676	1 in	14.0909
			of which sev|sev or sev|mod genotype	0.0078549	1 in	127.309
sev|mod	sev|mildCP (44% of total genotype frequency)	0.000231985	sev|sev	0.00207571
	sev|N1868I	0.000422078	sev|mod	0.00392745
	sev|WT	0.00764879	mod|mod	0.00185174
	mod|mod (21% of total genotype frequency)	2.92271e-06	sev|mildCP	0.030339
	mod|mildCP	0.000453837	sev|N1868Ipartner (total at risk)	0.0243469
	mod|N1868I	0.000363317	sev|N1868Ipartner (assumed penetrance, 5%)	0.00121734
	mod|WT	0.00658395
	mildCP|mildCP	0.00369976
	mildCP|N1868I	0.00592366
	mildCP|WT	0.107347
	N1868I|N1868I	0.00237108
	N1868I|WT	0.0859363
			Total risk STGD1, penetrance 5%	0.0394113	1 in	25.3735
			of which sev|sev or sev|mod genotype	0.00600316	1 in	166.579
mod|mod	sev|mildCP (44% of total genotype frequency)	0.000231985	sev|mod	0.00415143
	sev|N1868I	0.000422078	mod|mod	0.00370347
	sev|WT	0.00764879
	mod|mod (21% of total genotype frequency)	2.92271e-06
	mod|mildCP	0.000453837
	mod|N1868I	0.000363317
	mod|WT	0.00658395
	mildCP|mildCP	0.00369976
	mildCP|N1868I	0.00592366
	mildCP|WT	0.107347
	N1868I|N1868I	0.00237108
	N1868I|WT	0.0859363
			Total risk STGD1	0.0078549	1 in	127.309
	2.07492		of which sev|sev or sev|mod genotype	0.00415143	1 in	240.881
sev|mildCP	sev|mildCP (44% of total genotype frequency)	0.000231985	sev|sev	0.00207571
	sev|N1868I	0.000422078	sev|mod	0.00185174
	sev|WT	0.00764879	sev|mildCP	0.0324147
	mod|mod (21% of total genotype frequency)	2.92271e-06	sev|N1868Ipartner (total at risk)	0.0243469
	mod|mildCP	0.000453837	sev|N1868Ipartner (assumed penetrance, 5%)	0.00121734
	mod|N1868I	0.000363317
	mod|WT	0.00658395
	mildCP|mildCP	0.00369976
	mildCP|N1868I	0.00592366
	mildCP|WT	0.107347
	N1868I|N1868I	0.00237108
	N1868I|WT	0.0859363
			Total risk STGD1, penetrance 5%	0.0375595	1 in	26.6244
			of which sev|sev or sev|mod genotype	0.00392745	1 in	254.618
sev|N1868I65%	sev|mildCP (44% of total genotype frequency)	0.000231985	sev|sev	0.00207571
	sev|N1868I	0.000422078	sev|mod	0.00185174
	sev|WT	0.00764879	sev|mildCP	0.030339
	mod|mod (21% of total genotype frequency)	2.92271e-06	sev|N1868Ipatient (total at risk)	0.00207571
	mod|mildCP	0.000453837	sev|N1868Ipatient (assumed penetrance, 65%)	0.00134921
	mod|N1868I	0.000363317	sev|N1868Ipartner (total at risk)	0.0243469
	mod|WT	0.00658395	sev|N1868Ipartner (assumed penetrance, 5%)	0.00121734
	mildCP|mildCP	0.00369976
	mildCP|N1868I	0.00592366
	mildCP|WT	0.107347
	N1868I|N1868I	0.00237108
	N1868I|WT	0.0859363
			Total risk STGD1, penetrance 5%partner and 65%patient	0.036833	1 in	27.1496
			of which sev|sev or sev|mod genotype	0.00392745	1 in	254.618
STGD1 risk for offspring of a known carrier of an ABCA4 variant (from a STGD1 family) and an unaffected partner with unknown ABCA4 genotype
PATIENT GENOTYPE	UNAFFECTED PARTNER RISK GENOTYPES		AFFECTED OFFSPRING POSSIBLE GENOTYPES
sev|WT	sev|mildCP (44% of total genotype frequency)	0.000231985	sev|sev	0.00207571
	sev|N1868I	0.000422078	sev|mod	0.00185174
	sev|WT	0.00764879	sev|mildCP	0.030339
	mod|mod (21% of total genotype frequency)	2.92271e-06	sev|N1868Ipartner (total at risk)	0.0243469
	mod|mildCP	0.000453837	sev|N1868Ipartner (assumed penetrance, 5%)	0.00121734
	mod|N1868I	0.000363317
	mod|WT	0.00658395
	mildCP|mildCP	0.00369976
	mildCP|N1868I	0.00592366
	mildCP|WT	0.107347
	N1868I|N1868I	0.00237108
	N1868I|WT	0.0859363
			Total risk STGD1, penetrance 5%	0.0354838	1 in	28.1819
			of which sev|sev or sev|mod genotype	0.00392745	1 in	254.618
mod|WT	sev|mildCP (44% of total genotype frequency)	0.000231985	sev|mod	0.00207571
	sev|N1868I	0.000422078	mod|mod	0.00185174
	sev|WT	0.00764879
	mod|mod (21% of total genotype frequency)	2.92271e-06
	mod|mildCP	0.000453837
	mod|N1868I	0.000363317
	mod|WT	0.00658395
			Total risk STGD1	0.00392745	1 in	254.618
			of which sev|sev or sev|mod genotype	0.00207571	1 in	481.762
mildCP|WT	sev|mildCP (44% of total genotype frequency)	0.000231985	sev|mildCP	0.00207571
	sev|N1868I	0.000422078
	sev|WT	0.00764879
			Total risk STGD1	0.00207571	1 in	481.762
			of which sev|sev or sev|mod genotype	0	0
N1868I65%|WT	sev|mildCP (44% of total genotype frequency)	0.000231985	sev|N1868Ipatient (total at risk)	0.00207571
	sev|N1868I	0.000422078	sev|N1868Ipatient (assumed penetrance, 65%)	0.00134921
	sev|WT	0.00764879
			Total risk STGD1, penetrance 65%	0.00134921	1 in	741.172
			of which sev|sev or sev|mod genotype	0	0
N1868I5%|WT	sev|mildCP (44% of total genotype frequency)	0.000231985	sev|N1868Ipatient (total at risk)	0.00207571
	sev|N1868I	0.000422078	sev|N1868Ipatient (assumed penetrance, 5%)	0.000103786
	sev|WT	0.00764879
			Total risk STGD1, penetrance 5%	0.000103786	1 in	9635.24
			of which sev|sev or sev|mod genotype	0	0

## Sheet: 4.4 Reduced Penetrance (Final)
Table S4.4 - Final updated recurrence risk estimates based on the Ashkenazi Jewish gnomAD population including missing heritability, de novo variants (Kong et al. 2012; PMID 22914163) and reduced penetrance
Sum allele frequency by severity category (ABCA4 variant severity average)		Including missing heritability, de novo variants and reduced penetrance
Sum AF sev	Sum allele frequency of severe alleles	0.00424921
Sum AF mod	Sum allele frequency of moderately severe alleles	0.00361171
Sum AF mildCP	Sum allele frequency of mild alleles with complete penetrance	0.0393961
Sum AF N1868I	Sum allele frequency of mild allele with incomplete penetrance c.5603A>T p.Asn1868Ile	0.0486938
Sum AF WT	Sum allele frequency of wildtype alleles	0.904049
Genotype frequencies in the general population
		sev	mod	mildCP	N1868I	WT
		0.00424921	0.00361171	0.0393961	0.0486938	0.904049
sev	0.00424921	1.80558e-05	1.53469e-05	0.000167402	0.00020691	0.0038415
mod	0.00361171	1.53469e-05	1.30444e-05	0.000142287	0.000175868	0.00326516
mildCP	0.0393961	0.000167402	0.000142287	0.00155205	0.00191834	0.035616
N1868I	0.0486938	0.00020691	0.000175868	0.00191834	0.00237108	0.0440215
WT	0.904049	0.0038415	0.00326516	0.035616	0.0440215	0.817305
STGD1 risk for offspring of a STGD1 patient and an unaffected partner with unknown ABCA4 genotype
PATIENT GENOTYPE	UNAFFECTED PARTNER RISK GENOTYPES		AFFECTED OFFSPRING POSSIBLE GENOTYPES				RISK FEMALE OFFSPRING	RISK MALE OFFSPRING
sev|sev	sev|mildCP (44% of total genotype frequency)	0.000147314	sev|sev	0.00412206			0.00412206	0.00412206
	sev|N1868I	0.00041382	sev|mod	0.00358606			0.00358606	0.00358606
	sev|WT	0.00768299	sev|mildCP	0.0393023			0.0463768	0.0322279
	mod|mod (21% of total genotype frequency)	2.73933e-06	sev|N1868Ipartner (total at risk)	0.0486938			0.0574586	0.0399289
	mod|mildCP	0.000284574	sev|N1868Ipartner (assumed penetrance, 5%)	0.00243469			0.00287293	0.00199644
	mod|N1868I	0.000351735
	mod|WT	0.00653032
	mildCP|mildCP	0.00155205
	mildCP|N1868I	0.00383669
	mildCP|WT	0.071232
	N1868I|N1868I	0.00237108
	N1868I|WT	0.0880431
			Total risk STGD1, penetrance 5%	0.0494452	1 in	20.2244	0.0569578	0.0419325
			of which sev|sev or sev|mod genotype	0.00770812	1 in	129.733	0.00770812	0.00770812
sev|mod	sev|mildCP (44% of total genotype frequency)	0.000147314	sev|sev	0.00206103			0.00206103	0.00206103
	sev|N1868I	0.00041382	sev|mod	0.00385406			0.00385406	0.00385406
	sev|WT	0.00768299	mod|mod	0.00179303			0.00179303	0.00179303
	mod|mod (21% of total genotype frequency)	2.73933e-06	sev|mildCP	0.0196512			0.0231884	0.016114
	mod|mildCP	0.000284574	sev|N1868Ipartner (total at risk)	0.0243469			0.0287293	0.0199644
	mod|N1868I	0.000351735	sev|N1868Ipartner (assumed penetrance, 5%)	0.00121734			0.00143647	0.000998222
	mod|WT	0.00653032
	mildCP|mildCP	0.00155205
	mildCP|N1868I	0.00383669
	mildCP|WT	0.071232
	N1868I|N1868I	0.00237108
	N1868I|WT	0.0880431
			Total risk STGD1, penetrance 5%	0.0285766	1 in	34.9936	0.032333	0.0248203
			of which sev|sev or sev|mod genotype	0.00591509	1 in	169.059	0.00591509	0.00591509
mod|mod	sev|mildCP (44% of total genotype frequency)	0.000147314	sev|mod	0.00412206			0.00412206	0.00412206
	sev|N1868I	0.00041382	mod|mod	0.00358606			0.00358606	0.00358606
	sev|WT	0.00768299
	mod|mod (21% of total genotype frequency)	2.73933e-06
	mod|mildCP	0.000284574
	mod|N1868I	0.000351735
	mod|WT	0.00653032
	mildCP|mildCP	0.00155205
	mildCP|N1868I	0.00383669
	mildCP|WT	0.071232
	N1868I|N1868I	0.00237108
	N1868I|WT	0.0880431
			Total risk STGD1	0.00770812	1 in	129.733	0.00770812	0.00770812
			of which sev|sev or sev|mod genotype	0.00412206	1 in	242.597	0.00412206	0.00412206
sev|mildCP	sev|mildCP (44% of total genotype frequency)	0.000147314	sev|sev	0.00206103			0.00206103	0.00206103
	sev|N1868I	0.00041382	sev|mod	0.00179303			0.00179303	0.00179303
	sev|WT	0.00768299	sev|mildCP	0.0217122			0.0256204	0.017804
	mod|mod (21% of total genotype frequency)	2.73933e-06	sev|N1868Ipartner (total at risk)	0.0243469			0.0287293	0.0199644
	mod|mildCP	0.000284574	sev|N1868Ipartner (assumed penetrance, 5%)	0.00121734			0.00143647	0.000998222
	mod|N1868I	0.000351735
	mod|WT	0.00653032
	mildCP|mildCP	0.00155205
	mildCP|N1868I	0.00383669
	mildCP|WT	0.071232
	N1868I|N1868I	0.00237108
	N1868I|WT	0.0880431
			Total risk STGD1, penetrance 5%	0.0267836	1 in	37.3363	0.0309109	0.0226563
			of which sev|sev or sev|mod genotype	0.00385406	1 in	259.467	0.00385406	0.00385406
sev|N1868I65%	sev|mildCP (44% of total genotype frequency)	0.000147314	sev|sev	0.00206103			0.00206103	0.00206103
	sev|N1868I	0.00041382	sev|mod	0.00179303			0.00179303	0.00179303
	sev|WT	0.00768299	sev|mildCP	0.0196512			0.0231884	0.016114
	mod|mod (21% of total genotype frequency)	2.73933e-06	sev|N1868Ipatient (total at risk)	0.00206103			0.00243202	0.00169005
	mod|mildCP	0.000284574	sev|N1868Ipatient (assumed penetrance, 65%)	0.00133967			0.00158081	0.00109853
	mod|N1868I	0.000351735	sev|N1868Ipartner (total at risk)	0.0243469			0.0287293	0.0199644
	mod|WT	0.00653032	sev|N1868Ipartner (assumed penetrance, 5%)	0.00121734			0.00143647	0.000998222
	mildCP|mildCP	0.00155205
	mildCP|N1868I	0.00383669
	mildCP|WT	0.071232
	N1868I|N1868I	0.00237108
	N1868I|WT	0.0880431
			Total risk STGD1, penetrance 5%partner and 65%patient	0.0260622	1 in	38.3697	0.0300597	0.0220648
			of which sev|sev or sev|mod genotype	0.00385406	1 in	259.467	0.00385406	0.00385406
STGD1 risk for offspring of a known carrier of an ABCA4 variant (from a STGD1 family) and an unaffected partner with unknown ABCA4 genotype
PATIENT GENOTYPE	UNAFFECTED PARTNER RISK GENOTYPES		AFFECTED OFFSPRING POSSIBLE GENOTYPES				RISK FEMALE OFFSPRING	RISK MALE OFFSPRING
sev|WT	sev|mildCP (44% of total genotype frequency)	0.000147314	sev|sev	0.00206103			0.00206103	0.00206103
	sev|N1868I	0.00041382	sev|mod	0.00179303			0.00179303	0.00179303
	sev|WT	0.00768299	sev|mildCP	0.0196512			0.0231884	0.016114
	mod|mod (21% of total genotype frequency)	2.73933e-06	sev|N1868Ipartner (total at risk)	0.0243469			0.0287293	0.0199644
	mod|mildCP	0.000284574	sev|N1868Ipartner (assumed penetrance, 5%)	0.00121734			0.00143647	0.000998222
	mod|N1868I	0.000351735
	mod|WT	0.00653032
	mildCP|mildCP	0.00155205
	mildCP|N1868I	0.00383669
	mildCP|WT	0.071232
	N1868I|N1868I	0.00237108
	N1868I|WT	0.0880431
			Total risk STGD1, penetrance 5%	0.0247226	1 in	40.4489	0.0284789	0.0209662
			of which sev|sev or sev|mod genotype	0.00385406	1 in	259.467	0.00385406	0.00385406
mod|WT	sev|mildCP (44% of total genotype frequency)	0.000147314	sev|mod	0.00206103			0.00206103	0.00206103
	sev|N1868I	0.00041382	mod|mod	0.00179303			0.00179303	0.00179303
	sev|WT	0.00768299
	mod|mod (21% of total genotype frequency)	2.73933e-06
	mod|mildCP	0.000284574
	mod|N1868I	0.000351735
	mod|WT	0.00653032
			Total risk STGD1	0.00385406	1 in	259.467	0.00385406	0.00385406
			of which sev|sev or sev|mod genotype	0.00206103	1 in	485.194	0.00206103	0.00206103
mildCP|WT	sev|mildCP (44% of total genotype frequency)	0.000147314	sev|mildCP	0.00206103			0.00243202	0.00169005
	sev|N1868I	0.00041382
	sev|WT	0.00768299
			Total risk STGD1	0.00206103	1 in	485.194	0.00243202	0.00169005
			of which sev|sev or sev|mod genotype	0	0		0	0
N1868I65%|WT	sev|mildCP (44% of total genotype frequency)	0.000147314	sev|N1868Ipatient (total at risk)	0.00206103			0.00243202	0.00169005
	sev|N1868I	0.00041382	sev|N1868Ipatient (assumed penetrance, 65%)	0.00133967			0.00158081	0.00109853
	sev|WT	0.00768299
			Total risk STGD1, penetrance 65%	0.00133967	1 in	746.452	0.00158081	0.00109853
			of which sev|sev or sev|mod genotype	0	0		0	0
N1868I5%|WT	sev|mildCP (44% of total genotype frequency)	0.000147314	sev|N1868Ipatient (total at risk)	0.00206103			0.00243202	0.00169005
	sev|N1868I	0.00041382	sev|N1868Ipatient (assumed penetrance, 5%)	0.000103052			0.000121601	8.45023e-05
	sev|WT	0.00768299
			Total risk STGD1, penetrance 5%	0.000103052	1 in	9703.88	0.000121601	8.45023e-05
			of which sev|sev or sev|mod genotype	0	0		0	0

## Sheet: 4.5 Overestimate
Table S4.5 - Overestimate of updated recurrence risk estimates based on the Ashkenazi Jewish gnomAD population including missing heritability, de novo variants (Kong et al. 2012; PMID 22914163) and reduced penetrance
Sum allele frequency by severity category (ABCA4 variant severity overestimate)		Including missing heritability, de novo variants and reduced penetrance (overestimate)
Sum AF sev	Sum allele frequency of severe alleles	0.00551023
Sum AF mod	Sum allele frequency of moderately severe alleles	0.00491123
Sum AF mildCP	Sum allele frequency of mild alleles with complete penetrance	0.0480793
Sum AF N1868I	Sum allele frequency of mild allele with incomplete penetrance c.5603A>T p.Asn1868Ile	0.037844
Sum AF WT	Sum allele frequency of wildtype alleles	0.919836
Genotype frequencies in the general population
		sev	mod	mildCP	N1868I	WT
		0.00551023	0.00491123	0.0480793	0.037844	0.919836
sev	0.00551023	3.03627e-05	2.7062e-05	0.000264928	0.000208529	0.00506851
mod	0.00491123	2.7062e-05	2.41202e-05	0.000236129	0.000185861	0.00451753
mildCP	0.0480793	0.000264928	0.000236129	0.00231162	0.00181951	0.0442251
N1868I	0.037844	0.000208529	0.000185861	0.00181951	0.00143217	0.0348103
WT	0.919836	0.00506851	0.00451753	0.0442251	0.0348103	0.846098
STGD1 risk for offspring of a STGD1 patient and an unaffected partner with unknown ABCA4 genotype
PATIENT GENOTYPE	UNAFFECTED PARTNER RISK GENOTYPES		AFFECTED OFFSPRING POSSIBLE GENOTYPES				RISK FEMALE OFFSPRING	RISK MALE OFFSPRING
sev|sev	sev|mildCP (44% of total genotype frequency)	0.000233137	sev|sev	0.00539361			0.00539361	0.00539361
	sev|N1868I	0.000417059	sev|mod	0.00494458			0.00494458	0.00494458
	sev|WT	0.010137	sev|mildCP	0.0487089			0.0574765	0.0399413
	mod|mod (21% of total genotype frequency)	5.06524e-06	sev|N1868Ipartner (total at risk)	0.0384564			0.0453785	0.0315342
	mod|mildCP	0.000472257	sev|N1868Ipartner (assumed penetrance, 5%)	0.00192282			0.00226893	0.00157671
	mod|N1868I	0.000371722
	mod|WT	0.00903506
	mildCP|mildCP	0.00231162
	mildCP|N1868I	0.00363903
	mildCP|WT	0.0884501
	N1868I|N1868I	0.00143217
	N1868I|WT	0.0696206
			Total risk STGD1, penetrance 5%	0.0609699	1 in	16.4015	0.0700836	0.0518562
			of which sev|sev or sev|mod genotype	0.0103382	1 in	96.7287	0.0103382	0.0103382
sev|mod	sev|mildCP (44% of total genotype frequency)	0.000233137	sev|sev	0.0026968			0.0026968	0.0026968
	sev|N1868I	0.000417059	sev|mod	0.0051691			0.0051691	0.0051691
	sev|WT	0.010137	mod|mod	0.00247229			0.00247229	0.00247229
	mod|mod (21% of total genotype frequency)	5.06524e-06	sev|mildCP	0.0243544			0.0287382	0.0199706
	mod|mildCP	0.000472257	sev|N1868Ipartner (total at risk)	0.0192282			0.0226893	0.0157671
	mod|N1868I	0.000371722	sev|N1868Ipartner (assumed penetrance, 5%)	0.000961409			0.00113446	0.000788356
	mod|WT	0.00903506
	mildCP|mildCP	0.00231162
	mildCP|N1868I	0.00363903
	mildCP|WT	0.0884501
	N1868I|N1868I	0.00143217
	N1868I|WT	0.0696206
			Total risk STGD1, penetrance 5%	0.035654	1 in	28.0473	0.0402109	0.0310972
			of which sev|sev or sev|mod genotype	0.0078659	1 in	127.131	0.0078659	0.0078659
mod|mod	sev|mildCP (44% of total genotype frequency)	0.000233137	sev|mod	0.00539361			0.00539361	0.00539361
	sev|N1868I	0.000417059	mod|mod	0.00494458			0.00494458	0.00494458
	sev|WT	0.010137
	mod|mod (21% of total genotype frequency)	5.06524e-06
	mod|mildCP	0.000472257
	mod|N1868I	0.000371722
	mod|WT	0.00903506
	mildCP|mildCP	0.00231162
	mildCP|N1868I	0.00363903
	mildCP|WT	0.0884501
	N1868I|N1868I	0.00143217
	N1868I|WT	0.0696206
			Total risk STGD1	0.0103382	1 in	96.7287	0.0103382	0.0103382
			of which sev|sev or sev|mod genotype	0.00539361	1 in	185.405	0.00539361	0.00539361
sev|mildCP	sev|mildCP (44% of total genotype frequency)	0.000233137	sev|sev	0.0026968			0.0026968	0.0026968
	sev|N1868I	0.000417059	sev|mod	0.00247229			0.00247229	0.00247229
	sev|WT	0.010137	sev|mildCP	0.0270512			0.0319205	0.022182
	mod|mod (21% of total genotype frequency)	5.06524e-06	sev|N1868Ipartner (total at risk)	0.0192282			0.0226893	0.0157671
	mod|mildCP	0.000472257	sev|N1868Ipartner (assumed penetrance, 5%)	0.000961409			0.00113446	0.000788356
	mod|N1868I	0.000371722
	mod|WT	0.00903506
	mildCP|mildCP	0.00231162
	mildCP|N1868I	0.00363903
	mildCP|WT	0.0884501
	N1868I|N1868I	0.00143217
	N1868I|WT	0.0696206
			Total risk STGD1, penetrance 5%	0.0331818	1 in	30.137	0.038224	0.0281395
			of which sev|sev or sev|mod genotype	0.0051691	1 in	193.457	0.0051691	0.0051691
sev|N1868I65%	sev|mildCP (44% of total genotype frequency)	0.000233137	sev|sev	0.0026968			0.0026968	0.0026968
	sev|N1868I	0.000417059	sev|mod	0.00247229			0.00247229	0.00247229
	sev|WT	0.010137	sev|mildCP	0.0243544			0.0287382	0.0199706
	mod|mod (21% of total genotype frequency)	5.06524e-06	sev|N1868Ipatient (total at risk)	0.0026968			0.00318223	0.00221138
	mod|mildCP	0.000472257	sev|N1868Ipatient (assumed penetrance, 65%)	0.00175292			0.00206845	0.0014374
	mod|N1868I	0.000371722	sev|N1868Ipartner (total at risk)	0.0192282			0.0226893	0.0157671
	mod|WT	0.00903506	sev|N1868Ipartner (assumed penetrance, 5%)	0.000961409			0.00113446	0.000788356
	mildCP|mildCP	0.00231162
	mildCP|N1868I	0.00363903
	mildCP|WT	0.0884501
	N1868I|N1868I	0.00143217
	N1868I|WT	0.0696206
			Total risk STGD1, penetrance 5%partner and 65%patient	0.0322379	1 in	31.0194	0.0371102	0.0273655
			of which sev|sev or sev|mod genotype	0.0051691	1 in	193.457	0.0051691	0.0051691
STGD1 risk for offspring of a known carrier of an ABCA4 variant (from a STGD1 family) and an unaffected partner with unknown ABCA4 genotype
PATIENT GENOTYPE	UNAFFECTED PARTNER RISK GENOTYPES		AFFECTED OFFSPRING POSSIBLE GENOTYPES				RISK FEMALE OFFSPRING	RISK MALE OFFSPRING
sev|WT	sev|mildCP (44% of total genotype frequency)	0.000233137	sev|sev	0.0026968			0.0026968	0.0026968
	sev|N1868I	0.000417059	sev|mod	0.00247229			0.00247229	0.00247229
	sev|WT	0.010137	sev|mildCP	0.0243544			0.0287382	0.0199706
	mod|mod (21% of total genotype frequency)	5.06524e-06	sev|N1868Ipartner (total at risk)	0.0192282			0.0226893	0.0157671
	mod|mildCP	0.000472257	sev|N1868Ipartner (assumed penetrance, 5%)	0.000961409			0.00113446	0.000788356
	mod|N1868I	0.000371722
	mod|WT	0.00903506
	mildCP|mildCP	0.00231162
	mildCP|N1868I	0.00363903
	mildCP|WT	0.0884501
	N1868I|N1868I	0.00143217
	N1868I|WT	0.0696206
			Total risk STGD1, penetrance 5%	0.0304849	1 in	32.8031	0.0350418	0.0259281
			of which sev|sev or sev|mod genotype	0.0051691	1 in	193.457	0.0051691	0.0051691
mod|WT	sev|mildCP (44% of total genotype frequency)	0.000233137	sev|mod	0.0026968			0.0026968	0.0026968
	sev|N1868I	0.000417059	mod|mod	0.00247229			0.00247229	0.00247229
	sev|WT	0.010137
	mod|mod (21% of total genotype frequency)	5.06524e-06
	mod|mildCP	0.000472257
	mod|N1868I	0.000371722
	mod|WT	0.00903506
			Total risk STGD1	0.0051691	1 in	193.457	0.0051691	0.0051691
			of which sev|sev or sev|mod genotype	0.0026968	1 in	370.809	0.0026968	0.0026968
mildCP|WT	sev|mildCP (44% of total genotype frequency)	0.000233137	sev|mildCP	0.0026968			0.00318223	0.00221138
	sev|N1868I	0.000417059
	sev|WT	0.010137
			Total risk STGD1	0.0026968	1 in	370.809	0.00318223	0.00221138
			of which sev|sev or sev|mod genotype	0	0		0	0
N1868I65%|WT	sev|mildCP (44% of total genotype frequency)	0.000233137	sev|N1868Ipatient (total at risk)	0.0026968			0.00318223	0.00221138
	sev|N1868I	0.000417059	sev|N1868Ipatient (assumed penetrance, 65%)	0.00175292			0.00206845	0.0014374
	sev|WT	0.010137
			Total risk STGD1, penetrance 65%	0.00175292	1 in	570.476	0.00206845	0.0014374
			of which sev|sev or sev|mod genotype	0	0		0	0
N1868I5%|WT	sev|mildCP (44% of total genotype frequency)	0.000233137	sev|N1868Ipatient (total at risk)	0.0026968			0.00318223	0.00221138
	sev|N1868I	0.000417059	sev|N1868Ipatient (assumed penetrance, 5%)	0.00013484			0.000159111	0.000110569
	sev|WT	0.010137
			Total risk STGD1, penetrance 5%	0.00013484	1 in	7416.18	0.000159111	0.000110569
			of which sev|sev or sev|mod genotype	0	0		0	0

## Sheet: 4.6 Underestimate
Table S4.6 - Underestimate of updated recurrence risk estimates based on the Ashkenazi Jewish gnomAD population including missing heritability, de novo variants (Kong et al. 2012; PMID 22914163) and reduced penetrance
Sum allele frequency by severity category (ABCA4 variant severity underestimate)		Including missing heritability, de novo variants and reduced penetrance (overestimate)
Sum AF sev	Sum allele frequency of severe alleles	0.00298588
Sum AF mod	Sum allele frequency of moderately severe alleles	0.00234783
Sum AF mildCP	Sum allele frequency of mild alleles with complete penetrance	0.0309671
Sum AF N1868I	Sum allele frequency of mild allele with incomplete penetrance c.5603A>T p.Asn1868Ile	0.0307376
Sum AF WT	Sum allele frequency of wildtype alleles	0.930989
Genotype frequencies in the general population
		sev	mod	mildCP	N1868I	WT
		0.00298588	0.00234783	0.0309671	0.0307376	0.930989
sev	0.00298588	8.91547e-06	7.01034e-06	9.24641e-05	9.17786e-05	0.00277982
mod	0.00234783	7.01034e-06	5.51232e-06	7.27056e-05	7.21666e-05	0.00218581
mildCP	0.0309671	9.24641e-05	7.27056e-05	0.000958963	0.000951854	0.0288301
N1868I	0.0307376	9.17786e-05	7.21666e-05	0.000951854	0.000944797	0.0286163
WT	0.930989	0.00277982	0.00218581	0.0288301	0.0286163	0.86674
STGD1 risk for offspring of a STGD1 patient and an unaffected partner with unknown ABCA4 genotype
PATIENT GENOTYPE	UNAFFECTED PARTNER RISK GENOTYPES		AFFECTED OFFSPRING POSSIBLE GENOTYPES				RISK FEMALE OFFSPRING	RISK MALE OFFSPRING
sev|sev	sev|mildCP (44% of total genotype frequency)	8.13684e-05	sev|sev	0.00291228			0.00291228	0.00291228
	sev|N1868I	0.000183557	sev|mod	0.00233184			0.00233184	0.00233184
	sev|WT	0.00555964	sev|mildCP	0.0308543			0.036408	0.0253005
	mod|mod (21% of total genotype frequency)	1.15759e-06	sev|N1868Ipartner (total at risk)	0.0306769			0.0361988	0.0251551
	mod|mildCP	0.000145411	sev|N1868Ipartner (assumed penetrance, 5%)	0.00153385			0.00180994	0.00125775
	mod|N1868I	0.000144333
	mod|WT	0.00437161
	mildCP|mildCP	0.000958963
	mildCP|N1868I	0.00190371
	mildCP|WT	0.0576601
	N1868I|N1868I	0.000944797
	N1868I|WT	0.0572326
			Total risk STGD1, penetrance 5%	0.0376322	1 in	26.573	0.0434621	0.0318024
			of which sev|sev or sev|mod genotype	0.00524412	1 in	190.69	0.00524412	0.00524412
sev|mod	sev|mildCP (44% of total genotype frequency)	8.13684e-05	sev|sev	0.00145614			0.00145614	0.00145614
	sev|N1868I	0.000183557	sev|mod	0.00262206			0.00262206	0.00262206
	sev|WT	0.00555964	mod|mod	0.00116592			0.00116592	0.00116592
	mod|mod (21% of total genotype frequency)	1.15759e-06	sev|mildCP	0.0154271			0.018204	0.0126502
	mod|mildCP	0.000145411	sev|N1868Ipartner (total at risk)	0.0153385			0.0180994	0.0125775
	mod|N1868I	0.000144333	sev|N1868Ipartner (assumed penetrance, 5%)	0.000766923			0.000904969	0.000628877
	mod|WT	0.00437161
	mildCP|mildCP	0.000958963
	mildCP|N1868I	0.00190371
	mildCP|WT	0.0576601
	N1868I|N1868I	0.000944797
	N1868I|WT	0.0572326
			Total risk STGD1, penetrance 5%	0.0214382	1 in	46.6458	0.0243531	0.0185232
			of which sev|sev or sev|mod genotype	0.0040782	1 in	245.206	0.0040782	0.0040782
mod|mod	sev|mildCP (44% of total genotype frequency)	8.13684e-05	sev|mod	0.00291228			0.00291228	0.00291228
	sev|N1868I	0.000183557	mod|mod	0.00233184			0.00233184	0.00233184
	sev|WT	0.00555964
	mod|mod (21% of total genotype frequency)	1.15759e-06
	mod|mildCP	0.000145411
	mod|N1868I	0.000144333
	mod|WT	0.00437161
	mildCP|mildCP	0.000958963
	mildCP|N1868I	0.00190371
	mildCP|WT	0.0576601
	N1868I|N1868I	0.000944797
	N1868I|WT	0.0572326
			Total risk STGD1	0.00524412	1 in	190.69	0.00524412	0.00524412
			of which sev|sev or sev|mod genotype	0.00291228	1 in	343.373	0.00291228	0.00291228
sev|mildCP	sev|mildCP (44% of total genotype frequency)	8.13684e-05	sev|sev	0.00145614			0.00145614	0.00145614
	sev|N1868I	0.000183557	sev|mod	0.00116592			0.00116592	0.00116592
	sev|WT	0.00555964	sev|mildCP	0.0168833			0.0199223	0.0138443
	mod|mod (21% of total genotype frequency)	1.15759e-06	sev|N1868Ipartner (total at risk)	0.0153385			0.0180994	0.0125775
	mod|mildCP	0.000145411	sev|N1868Ipartner (assumed penetrance, 5%)	0.000766923			0.000904969	0.000628877
	mod|N1868I	0.000144333
	mod|WT	0.00437161
	mildCP|mildCP	0.000958963
	mildCP|N1868I	0.00190371
	mildCP|WT	0.0576601
	N1868I|N1868I	0.000944797
	N1868I|WT	0.0572326
			Total risk STGD1, penetrance 5%	0.0202723	1 in	49.3285	0.0234493	0.0170952
			of which sev|sev or sev|mod genotype	0.00262206	1 in	381.38	0.00262206	0.00262206
sev|N1868I65%	sev|mildCP (44% of total genotype frequency)	8.13684e-05	sev|sev	0.00145614			0.00145614	0.00145614
	sev|N1868I	0.000183557	sev|mod	0.00116592			0.00116592	0.00116592
	sev|WT	0.00555964	sev|mildCP	0.0154271			0.018204	0.0126502
	mod|mod (21% of total genotype frequency)	1.15759e-06	sev|N1868Ipatient (total at risk)	0.00145614			0.00171825	0.00119404
	mod|mildCP	0.000145411	sev|N1868Ipatient (assumed penetrance, 65%)	0.000946491			0.00111686	0.000776123
	mod|N1868I	0.000144333	sev|N1868Ipartner (total at risk)	0.0153385			0.0180994	0.0125775
	mod|WT	0.00437161	sev|N1868Ipartner (assumed penetrance, 5%)	0.000766923			0.000904969	0.000628877
	mildCP|mildCP	0.000958963
	mildCP|N1868I	0.00190371
	mildCP|WT	0.0576601
	N1868I|N1868I	0.000944797
	N1868I|WT	0.0572326
			Total risk STGD1, penetrance 5%partner and 65%patient	0.0197626	1 in	50.6006	0.0228479	0.0166773
			of which sev|sev or sev|mod genotype	0.00262206	1 in	381.38	0.00262206	0.00262206
STGD1 risk for offspring of a known carrier of an ABCA4 variant (from a STGD1 family) and an unaffected partner with unknown ABCA4 genotype
PATIENT GENOTYPE	UNAFFECTED PARTNER RISK GENOTYPES		AFFECTED OFFSPRING POSSIBLE GENOTYPES				RISK FEMALE OFFSPRING	RISK MALE OFFSPRING
sev|WT	sev|mildCP (44% of total genotype frequency)	8.13684e-05	sev|sev	0.00145614			0.00145614	0.00145614
	sev|N1868I	0.000183557	sev|mod	0.00116592			0.00116592	0.00116592
	sev|WT	0.00555964	sev|mildCP	0.0154271			0.018204	0.0126502
	mod|mod (21% of total genotype frequency)	1.15759e-06	sev|N1868Ipartner (total at risk)	0.0153385			0.0180994	0.0125775
	mod|mildCP	0.000145411	sev|N1868Ipartner (assumed penetrance, 5%)	0.000766923			0.000904969	0.000628877
	mod|N1868I	0.000144333
	mod|WT	0.00437161
	mildCP|mildCP	0.000958963
	mildCP|N1868I	0.00190371
	mildCP|WT	0.0576601
	N1868I|N1868I	0.000944797
	N1868I|WT	0.0572326
			Total risk STGD1, penetrance 5%	0.0188161	1 in	53.1459	0.021731	0.0159012
			of which sev|sev or sev|mod genotype	0.00262206	1 in	381.38	0.00262206	0.00262206
mod|WT	sev|mildCP (44% of total genotype frequency)	8.13684e-05	sev|mod	0.00145614			0.00145614	0.00145614
	sev|N1868I	0.000183557	mod|mod	0.00116592			0.00116592	0.00116592
	sev|WT	0.00555964
	mod|mod (21% of total genotype frequency)	1.15759e-06
	mod|mildCP	0.000145411
	mod|N1868I	0.000144333
	mod|WT	0.00437161
			Total risk STGD1	0.00262206	1 in	381.38	0.00262206	0.00262206
			of which sev|sev or sev|mod genotype	0.00145614	1 in	686.747	0.00145614	0.00145614
mildCP|WT	sev|mildCP (44% of total genotype frequency)	8.13684e-05	sev|mildCP	0.00145614			0.00171825	0.00119404
	sev|N1868I	0.000183557
	sev|WT	0.00555964
			Total risk STGD1	0.00145614	1 in	686.747	0.00171825	0.00119404
			of which sev|sev or sev|mod genotype	0	0		0	0
N1868I65%|WT	sev|mildCP (44% of total genotype frequency)	8.13684e-05	sev|N1868Ipatient (total at risk)	0.00145614			0.00171825	0.00119404
	sev|N1868I	0.000183557	sev|N1868Ipatient (assumed penetrance, 65%)	0.000946491			0.00111686	0.000776123
	sev|WT	0.00555964
			Total risk STGD1, penetrance 65%	0.000946491	1 in	1056.53	0.00111686	0.000776123
			of which sev|sev or sev|mod genotype	0	0		0	0
N1868I5%|WT	sev|mildCP (44% of total genotype frequency)	8.13684e-05	sev|N1868Ipatient (total at risk)	0.00145614			0.00171825	0.00119404
	sev|N1868I	0.000183557	sev|N1868Ipatient (assumed penetrance, 5%)	7.2807e-05			8.59123e-05	5.97018e-05
	sev|WT	0.00555964
			Total risk STGD1, penetrance 5%	7.2807e-05	1 in	13734.9	8.59123e-05	5.97018e-05
			of which sev|sev or sev|mod genotype	0	0		0	0

## Sheet: 4.7 Overview Allele Frequencies
S4.7 Ashkenazi Jewish gnomAD - Allele frequency overview
Under estimate		Original	Including structural variants	Including missing heritability	Including de novo (Kong et al. 2012; PMID 22914163)	Including de novo (Li et al. 2023; PMID 36729443)	Including Reduced penetrance all mild alleles	Adjusted gnomAD AF confidence Intervals
Sum AF sev	Sum allele frequency of severe alleles	0.00336769	0.00405913	0.00419028	0.00425717	0.00420837	0.00425717	0.00298588
Sum AF mod	Sum allele frequency of moderately severe alleles	0.00335873	0.00335873	0.00348953	0.00350117	0.0035046	0.00350117	0.00234783
Sum AF mildCP	Sum allele frequency of mild alleles with complete penetrance	0.0558059	0.0558059	0.0579792	0.0579812	0.0582296	0.0345324	0.0309671
Sum AF N1868I	Sum allele frequency of mild allele with incomplete penetrance c.5603A>T p.Asn1868Ile	0.0342908	0.0342908	0.0342908	0.0342908	0.0342908	0.0342908	0.0307376
Sum AF WT	Sum allele frequency of wildtype alleles	0.903177	0.902485	0.90005	0.89997	0.899767	0.923418	0.932962
Average
Sum AF sev	Sum allele frequency of severe alleles	0.00336166	0.0040531	0.00418232	0.00424921	0.00433401	0.00424921	-
Sum AF mod	Sum allele frequency of moderately severe alleles	0.00346681	0.00346681	0.00360006	0.00361171	0.00373064	0.00361171	-
Sum AF mildCP	Sum allele frequency of mild alleles with complete penetrance	0.056524	0.056524	0.0586968	0.0586988	0.0608257	0.0393961	-
Sum AF N1868I	Sum allele frequency of mild allele with incomplete penetrance c.5603A>T p.Asn1868Ile	0.0486938	0.0486938	0.0486938	0.0486938	0.0486938	0.0486938	-
Sum AF WT	Sum allele frequency of wildtype alleles	0.887954	0.887262	0.884827	0.884747	0.882416	0.904049	-
Overestimate
Sum AF sev	Sum allele frequency of severe alleles	0.00335563	0.00404707	0.00417441	0.0042413	0.00474364	0.0042413	0.00551023
Sum AF mod	Sum allele frequency of moderately severe alleles	0.00357488	0.00357488	0.00371054	0.00372218	0.00421652	0.00372218	0.00491123
Sum AF mildCP	Sum allele frequency of mild alleles with complete penetrance	0.0572421	0.0572421	0.0594143	0.0594164	0.0675163	0.0440715	0.0480793
Sum AF N1868I	Sum allele frequency of mild allele with incomplete penetrance c.5603A>T p.Asn1868Ile	0.0342908	0.0342908	0.0342908	0.0342908	0.0342908	0.0342908	0.037844
Sum AF WT	Sum allele frequency of wildtype alleles	0.901537	0.900845	0.89841	0.898329	0.889233	0.913674	0.903655
Structural variants AF gnomAD SV	0.000691435
Missing heritability (Missing variant percentage, estimate of 5% of Nijmegen individuals)	0.05
Missig heritability (allele frequency)	0.00312662
Missing heritability minus AF SVs gnomAD (%)	0.0389428
Remaining missing heritability (AF)	0.00243518
Missing heritability (Missing variant percentage, Thesis Riccardo Sangermano)	0.176471
De novo rate in coding and canonical splice site regions of ABCA4	8.4216e-05
Severe	0.794335
Moderately severe	0.138252
Mild	0.0244198
Li et al. 2023; PMID 36729443 (CI lower) mutant increase due to de novo rate	1.00432
Li et al. 2023; PMID 36729443 mutant increase due to de novo rate	1.03627
Li et al. 2023; PMID 36729443 (CI upper) mutant increase due to de novo rate	1.13636
	Penetrance	CI (lower)	CI (Upper)	Ashkenazi Jewish AF
c.3113C>T	0.168	0.119407	0.17	0
c.4253+43G>A	0.39	0.164349	0.615651	0.0124638
c.5603A>T (low)	0.024	0.0130464	0.0349536	0.0342908
c.5603A>T (high)	0.048	0.0327009	0.0632991	0.0342908
c.5882G>A	0.504	0.447914	0.552086	0.023341
c.6089G>A	0.364	0.23682	0.48318	0.000192864
Estimated non penetrant allele frequency of mild variants (Ashkenazi Jewish)	0.0193027	0.0234488	0.0153449
Adjusted gnomAD alleles Ashkenazi Jewish gnomAD	10076
Benign Sum AF categories	0.0499388

## Sheet: 4.8 De novo effect in ABCA4
S4.8 Statistics on de novo effects in ABCA4
ABCA4 nucleotides
coding	6822
canonical splice sites	196
Total	7018
De novo mutation rate (Kong et al. 2012; PMID 22914163)	1.2e-08
De novo mutation rate in ABCA4 (Li et al. 2023; PMID 36729443)	8.4216e-05
Overestimate of known mutations
Benign	50	0.0396825
Mild	29	0.0230159
Moderate	216	0.171429
Severe	965	0.765873
Underestimate of known mutations
Benign	52	0.0463045
Mild	29	0.0258237
Moderate	118	0.105076
Severe	924	0.822796
Average
Benign	0.0429935
Mild	0.0244198
Moderate	0.138252
Severe	0.794335
