# Supplementary material for: Improving personalised genetic counselling for ABCA4-associated retinopathy: Updated recurrence risk estimates
Source: Med Genet. 2025 Feb 12;37(1):19–25. doi: 10.1515/medgen-2024-2065 (PMC11812469; doi:10.1515/medgen-2024-2065)
Supplement: Supplementary file 1 — Supplementary Material [file Online-Anhang.zip › Online-Anhang/S5 Recurrence risk estimates based on the East Asian population gnomAD.xlsx]

## Sheet: 5.1 Missing heritability
Table S5.1 - Updated recurrence risk estimates based on the East Asian gnomAD population including missing heritability
Sum allele frequency by severity category (ABCA4 variant severity average)		Including missing heritability
Sum AF sev	Sum allele frequency of severe alleles	0.00421554
Sum AF mod	Sum allele frequency of moderately severe alleles	0.00249776
Sum AF mildCP	Sum allele frequency of mild alleles with complete penetrance	0.0162411
Sum AF N1868I	Sum allele frequency of mild allele with incomplete penetrance c.5603A>T p.Asn1868Ile	0.0486938
Sum AF WT	Sum allele frequency of wildtype alleles	0.928352
Genotype frequencies in the general population
		sev	mod	mildCP	N1868I	WT
		0.00421554	0.00249776	0.0162411	0.0486938	0.928352
sev	0.00421554	1.77708e-05	1.05294e-05	6.84651e-05	0.00020527	0.0039135
mod	0.00249776	1.05294e-05	6.23883e-06	4.05665e-05	0.000121626	0.0023188
mildCP	0.0162411	6.84651e-05	4.05665e-05	0.000263774	0.000790841	0.0150775
N1868I	0.0486938	0.00020527	0.000121626	0.000790841	0.00237108	0.0452049
WT	0.928352	0.0039135	0.0023188	0.0150775	0.0452049	0.861837
STGD1 risk for offspring of a STGD1 patient and an unaffected partner with unknown ABCA4 genotype
PATIENT GENOTYPE	UNAFFECTED PARTNER RISK GENOTYPES		AFFECTED OFFSPRING POSSIBLE GENOTYPES
sev|sev	sev|mildCP (44% of total genotype frequency)	6.02493e-05	sev|sev	0.0041489
	sev|N1868I	0.000410541	sev|mod	0.00248231
	sev|WT	0.00782701	sev|mildCP	0.0162028
	mod|mod (21% of total genotype frequency)	1.31015e-06	sev|N1868Ipartner (total at risk)	0.0486938
	mod|mildCP	8.1133e-05	sev|N1868Ipartner (assumed penetrance, 5%)	0.00243469
	mod|N1868I	0.000243251
	mod|WT	0.00463761
	mildCP|mildCP	0.000263774
	mildCP|N1868I	0.00158168
	mildCP|WT	0.0301549
	N1868I|N1868I	0.00237108
	N1868I|WT	0.0904099
			Total risk STGD1, penetrance 5%	0.0252687	1 in	39.5747
			of which sev|sev or sev|mod genotype	0.00663121	1 in	150.802
sev|mod	sev|mildCP (44% of total genotype frequency)	6.02493e-05	sev|sev	0.00207445
	sev|N1868I	0.000410541	sev|mod	0.0033156
	sev|WT	0.00782701	mod|mod	0.00124115
	mod|mod (21% of total genotype frequency)	1.31015e-06	sev|mildCP	0.00810139
	mod|mildCP	8.1133e-05	sev|N1868Ipartner (total at risk)	0.0243469
	mod|N1868I	0.000243251	sev|N1868Ipartner (assumed penetrance, 5%)	0.00121734
	mod|WT	0.00463761
	mildCP|mildCP	0.000263774
	mildCP|N1868I	0.00158168
	mildCP|WT	0.0301549
	N1868I|N1868I	0.00237108
	N1868I|WT	0.0904099
			Total risk STGD1, penetrance 5%	0.0159499	1 in	62.6962
			of which sev|sev or sev|mod genotype	0.00539005	1 in	185.527
mod|mod	sev|mildCP (44% of total genotype frequency)	6.02493e-05	sev|mod	0.0041489
	sev|N1868I	0.000410541	mod|mod	0.00248231
	sev|WT	0.00782701
	mod|mod (21% of total genotype frequency)	1.31015e-06
	mod|mildCP	8.1133e-05
	mod|N1868I	0.000243251
	mod|WT	0.00463761
	mildCP|mildCP	0.000263774
	mildCP|N1868I	0.00158168
	mildCP|WT	0.0301549
	N1868I|N1868I	0.00237108
	N1868I|WT	0.0904099
			Total risk STGD1	0.00663121	1 in	150.802
			of which sev|sev or sev|mod genotype	0.0041489	1 in	241.028
sev|mildCP	sev|mildCP (44% of total genotype frequency)	6.02493e-05	sev|sev	0.00207445
	sev|N1868I	0.000410541	sev|mod	0.00124115
	sev|WT	0.00782701	sev|mildCP	0.0101758
	mod|mod (21% of total genotype frequency)	1.31015e-06	sev|N1868Ipartner (total at risk)	0.0243469
	mod|mildCP	8.1133e-05	sev|N1868Ipartner (assumed penetrance, 5%)	0.00121734
	mod|N1868I	0.000243251
	mod|WT	0.00463761
	mildCP|mildCP	0.000263774
	mildCP|N1868I	0.00158168
	mildCP|WT	0.0301549
	N1868I|N1868I	0.00237108
	N1868I|WT	0.0904099
			Total risk STGD1, penetrance 5%	0.0147088	1 in	67.9866
			of which sev|sev or sev|mod genotype	0.0033156	1 in	301.604
sev|N1868I65%	sev|mildCP (44% of total genotype frequency)	6.02493e-05	sev|sev	0.00207445
	sev|N1868I	0.000410541	sev|mod	0.00124115
	sev|WT	0.00782701	sev|mildCP	0.00810139
	mod|mod (21% of total genotype frequency)	1.31015e-06	sev|N1868Ipatient (total at risk)	0.00207445
	mod|mildCP	8.1133e-05	sev|N1868Ipatient (assumed penetrance, 65%)	0.00134839
	mod|N1868I	0.000243251	sev|N1868Ipartner (total at risk)	0.0243469
	mod|WT	0.00463761	sev|N1868Ipartner (assumed penetrance, 5%)	0.00121734
	mildCP|mildCP	0.000263774
	mildCP|N1868I	0.00158168
	mildCP|WT	0.0301549
	N1868I|N1868I	0.00237108
	N1868I|WT	0.0904099
			Total risk STGD1, penetrance 5%partner and 65%patient	0.0139827	1 in	71.5168
			of which sev|sev or sev|mod genotype	0.0033156	1 in	301.604
STGD1 risk for offspring of a known carrier of an ABCA4 variant (from a STGD1 family) and an unaffected partner with unknown ABCA4 genotype
PATIENT GENOTYPE	UNAFFECTED PARTNER RISK GENOTYPES		AFFECTED OFFSPRING POSSIBLE GENOTYPES
sev|WT	sev|mildCP (44% of total genotype frequency)	6.02493e-05	sev|sev	0.00207445
	sev|N1868I	0.000410541	sev|mod	0.00124115
	sev|WT	0.00782701	sev|mildCP	0.00810139
	mod|mod (21% of total genotype frequency)	1.31015e-06	sev|N1868Ipartner (total at risk)	0.0243469
	mod|mildCP	8.1133e-05	sev|N1868Ipartner (assumed penetrance, 5%)	0.00121734
	mod|N1868I	0.000243251
	mod|WT	0.00463761
	mildCP|mildCP	0.000263774
	mildCP|N1868I	0.00158168
	mildCP|WT	0.0301549
	N1868I|N1868I	0.00237108
	N1868I|WT	0.0904099
			Total risk STGD1, penetrance 5%	0.0126343	1 in	79.1494
			of which sev|sev or sev|mod genotype	0.0033156	1 in	301.604
mod|WT	sev|mildCP (44% of total genotype frequency)	6.02493e-05	sev|mod	0.00207445
	sev|N1868I	0.000410541	mod|mod	0.00124115
	sev|WT	0.00782701
	mod|mod (21% of total genotype frequency)	1.31015e-06
	mod|mildCP	8.1133e-05
	mod|N1868I	0.000243251
	mod|WT	0.00463761
			Total risk STGD1	0.0033156	1 in	301.604
			of which sev|sev or sev|mod genotype	0.00207445	1 in	482.056
mildCP|WT	sev|mildCP (44% of total genotype frequency)	6.02493e-05	sev|mildCP	0.00207445
	sev|N1868I	0.000410541
	sev|WT	0.00782701
			Total risk STGD1	0.00207445	1 in	482.056
			of which sev|sev or sev|mod genotype	0	0
N1868I65%|WT	sev|mildCP (44% of total genotype frequency)	6.02493e-05	sev|N1868Ipatient (total at risk)	0.00207445
	sev|N1868I	0.000410541	sev|N1868Ipatient (assumed penetrance, 65%)	0.00134839
	sev|WT	0.00782701
			Total risk STGD1, penetrance 65%	0.00134839	1 in	741.624
			of which sev|sev or sev|mod genotype	0	0
N1868I5%|WT	sev|mildCP (44% of total genotype frequency)	6.02493e-05	sev|N1868Ipatient (total at risk)	0.00207445
	sev|N1868I	0.000410541	sev|N1868Ipatient (assumed penetrance, 5%)	0.000103722
	sev|WT	0.00782701
			Total risk STGD1, penetrance 5%	0.000103722	1 in	9641.11
			of which sev|sev or sev|mod genotype	0	0

## Sheet: 5.2 De novo (Kong)
Table S5.2 - Updated recurrence risk estimates based on the East Asian gnomAD population including missing heritability and de novo variants (Kong et al. 2012; PMID 22914163)
Sum allele frequency by severity category (ABCA4 variant severity average)		Including missing heritability and de novo variants
Sum AF sev	Sum allele frequency of severe alleles	0.00428244
Sum AF mod	Sum allele frequency of moderately severe alleles	0.00250941
Sum AF mildCP	Sum allele frequency of mild alleles with complete penetrance	0.0162432
Sum AF N1868I	Sum allele frequency of mild allele with incomplete penetrance c.5603A>T p.Asn1868Ile	0.0486938
Sum AF WT	Sum allele frequency of wildtype alleles	0.928271
Genotype frequencies in the general population
		sev	mod	mildCP	N1868I	WT
		0.00428244	0.00250941	0.0162432	0.0486938	0.928271
sev	0.00428244	1.83393e-05	1.07464e-05	6.95604e-05	0.000208528	0.00397526
mod	0.00250941	1.07464e-05	6.29712e-06	4.07607e-05	0.000122192	0.00232941
mildCP	0.0162432	6.95604e-05	4.07607e-05	0.000263841	0.000790941	0.0150781
N1868I	0.0486938	0.000208528	0.000122192	0.000790941	0.00237108	0.045201
WT	0.928271	0.00397526	0.00232941	0.0150781	0.045201	0.861687
STGD1 risk for offspring of a STGD1 patient and an unaffected partner with unknown ABCA4 genotype
PATIENT GENOTYPE	UNAFFECTED PARTNER RISK GENOTYPES		AFFECTED OFFSPRING POSSIBLE GENOTYPES
sev|sev	sev|mildCP (44% of total genotype frequency)	6.12131e-05	sev|sev	0.0042144
	sev|N1868I	0.000417056	sev|mod	0.00249369
	sev|WT	0.00795052	sev|mildCP	0.0162042
	mod|mod (21% of total genotype frequency)	1.3224e-06	sev|N1868Ipartner (total at risk)	0.0486938
	mod|mildCP	8.15215e-05	sev|N1868Ipartner (assumed penetrance, 5%)	0.00243469
	mod|N1868I	0.000244385
	mod|WT	0.00465882
	mildCP|mildCP	0.000263841
	mildCP|N1868I	0.00158188
	mildCP|WT	0.0301561
	N1868I|N1868I	0.00237108
	N1868I|WT	0.090402
			Total risk STGD1, penetrance 5%	0.025347	1 in	39.4524
			of which sev|sev or sev|mod genotype	0.00670808	1 in	149.074
sev|mod	sev|mildCP (44% of total genotype frequency)	6.12131e-05	sev|sev	0.0021072
	sev|N1868I	0.000417056	sev|mod	0.00335404
	sev|WT	0.00795052	mod|mod	0.00124684
	mod|mod (21% of total genotype frequency)	1.3224e-06	sev|mildCP	0.00810211
	mod|mildCP	8.15215e-05	sev|N1868Ipartner (total at risk)	0.0243469
	mod|N1868I	0.000244385	sev|N1868Ipartner (assumed penetrance, 5%)	0.00121734
	mod|WT	0.00465882
	mildCP|mildCP	0.000263841
	mildCP|N1868I	0.00158188
	mildCP|WT	0.0301561
	N1868I|N1868I	0.00237108
	N1868I|WT	0.090402
			Total risk STGD1, penetrance 5%	0.0160275	1 in	62.3926
			of which sev|sev or sev|mod genotype	0.00546124	1 in	183.109
mod|mod	sev|mildCP (44% of total genotype frequency)	6.12131e-05	sev|mod	0.0042144
	sev|N1868I	0.000417056	mod|mod	0.00249369
	sev|WT	0.00795052
	mod|mod (21% of total genotype frequency)	1.3224e-06
	mod|mildCP	8.15215e-05
	mod|N1868I	0.000244385
	mod|WT	0.00465882
	mildCP|mildCP	0.000263841
	mildCP|N1868I	0.00158188
	mildCP|WT	0.0301561
	N1868I|N1868I	0.00237108
	N1868I|WT	0.090402
			Total risk STGD1	0.00670808	1 in	149.074
	2.07492		of which sev|sev or sev|mod genotype	0.0042144	1 in	237.282
sev|mildCP	sev|mildCP (44% of total genotype frequency)	6.12131e-05	sev|sev	0.0021072
	sev|N1868I	0.000417056	sev|mod	0.00124684
	sev|WT	0.00795052	sev|mildCP	0.0102093
	mod|mod (21% of total genotype frequency)	1.3224e-06	sev|N1868Ipartner (total at risk)	0.0243469
	mod|mildCP	8.15215e-05	sev|N1868Ipartner (assumed penetrance, 5%)	0.00121734
	mod|N1868I	0.000244385
	mod|WT	0.00465882
	mildCP|mildCP	0.000263841
	mildCP|N1868I	0.00158188
	mildCP|WT	0.0301561
	N1868I|N1868I	0.00237108
	N1868I|WT	0.090402
			Total risk STGD1, penetrance 5%	0.0147807	1 in	67.6558
			of which sev|sev or sev|mod genotype	0.00335404	1 in	298.148
sev|N1868I65%	sev|mildCP (44% of total genotype frequency)	6.12131e-05	sev|sev	0.0021072
	sev|N1868I	0.000417056	sev|mod	0.00124684
	sev|WT	0.00795052	sev|mildCP	0.00810211
	mod|mod (21% of total genotype frequency)	1.3224e-06	sev|N1868Ipatient (total at risk)	0.0021072
	mod|mildCP	8.15215e-05	sev|N1868Ipatient (assumed penetrance, 65%)	0.00136968
	mod|N1868I	0.000244385	sev|N1868Ipartner (total at risk)	0.0243469
	mod|WT	0.00465882	sev|N1868Ipartner (assumed penetrance, 5%)	0.00121734
	mildCP|mildCP	0.000263841
	mildCP|N1868I	0.00158188
	mildCP|WT	0.0301561
	N1868I|N1868I	0.00237108
	N1868I|WT	0.090402
			Total risk STGD1, penetrance 5%partner and 65%patient	0.0140432	1 in	71.209
			of which sev|sev or sev|mod genotype	0.00335404	1 in	298.148
STGD1 risk for offspring of a known carrier of an ABCA4 variant (from a STGD1 family) and an unaffected partner with unknown ABCA4 genotype
PATIENT GENOTYPE	UNAFFECTED PARTNER RISK GENOTYPES		AFFECTED OFFSPRING POSSIBLE GENOTYPES
sev|WT	sev|mildCP (44% of total genotype frequency)	6.12131e-05	sev|sev	0.0021072
	sev|N1868I	0.000417056	sev|mod	0.00124684
	sev|WT	0.00795052	sev|mildCP	0.00810211
	mod|mod (21% of total genotype frequency)	1.3224e-06	sev|N1868Ipartner (total at risk)	0.0243469
	mod|mildCP	8.15215e-05	sev|N1868Ipartner (assumed penetrance, 5%)	0.00121734
	mod|N1868I	0.000244385
	mod|WT	0.00465882
	mildCP|mildCP	0.000263841
	mildCP|N1868I	0.00158188
	mildCP|WT	0.0301561
	N1868I|N1868I	0.00237108
	N1868I|WT	0.090402
			Total risk STGD1, penetrance 5%	0.0126735	1 in	78.9048
			of which sev|sev or sev|mod genotype	0.00335404	1 in	298.148
mod|WT	sev|mildCP (44% of total genotype frequency)	6.12131e-05	sev|mod	0.0021072
	sev|N1868I	0.000417056	mod|mod	0.00124684
	sev|WT	0.00795052
	mod|mod (21% of total genotype frequency)	1.3224e-06
	mod|mildCP	8.15215e-05
	mod|N1868I	0.000244385
	mod|WT	0.00465882
			Total risk STGD1	0.00335404	1 in	298.148
			of which sev|sev or sev|mod genotype	0.0021072	1 in	474.564
mildCP|WT	sev|mildCP (44% of total genotype frequency)	6.12131e-05	sev|mildCP	0.0021072
	sev|N1868I	0.000417056
	sev|WT	0.00795052
			Total risk STGD1	0.0021072	1 in	474.564
			of which sev|sev or sev|mod genotype	0	0
N1868I65%|WT	sev|mildCP (44% of total genotype frequency)	6.12131e-05	sev|N1868Ipatient (total at risk)	0.0021072
	sev|N1868I	0.000417056	sev|N1868Ipatient (assumed penetrance, 65%)	0.00136968
	sev|WT	0.00795052
			Total risk STGD1, penetrance 65%	0.00136968	1 in	730.098
			of which sev|sev or sev|mod genotype	0	0
N1868I5%|WT	sev|mildCP (44% of total genotype frequency)	6.12131e-05	sev|N1868Ipatient (total at risk)	0.0021072
	sev|N1868I	0.000417056	sev|N1868Ipatient (assumed penetrance, 5%)	0.00010536
	sev|WT	0.00795052
			Total risk STGD1, penetrance 5%	0.00010536	1 in	9491.28
			of which sev|sev or sev|mod genotype	0	0

## Sheet: 5.3 De novo (Li)
Table S5.3 - Updated recurrence risk estimates based on the East Asian gnomAD population including missing heritability and de novo variants (Li et al. 2023; PMID 36729443)
Sum allele frequency by severity category (ABCA4 variant severity average)		Including missing heritability and de novo variants
Sum AF sev	Sum allele frequency of severe alleles	0.00436844
Sum AF mod	Sum allele frequency of moderately severe alleles	0.00258836
Sum AF mildCP	Sum allele frequency of mild alleles with complete penetrance	0.0168302
Sum AF N1868I	Sum allele frequency of mild allele with incomplete penetrance c.5603A>T p.Asn1868Ile	0.0486938
Sum AF WT	Sum allele frequency of wildtype alleles	0.927519
Genotype frequencies in the general population
		sev	mod	mildCP	N1868I	WT
		0.00436844	0.00258836	0.0168302	0.0486938	0.927519
sev	0.00436844	1.90832e-05	1.13071e-05	7.35215e-05	0.000212716	0.00405181
mod	0.00258836	1.13071e-05	6.69959e-06	4.35625e-05	0.000126037	0.00240075
mildCP	0.0168302	7.35215e-05	4.35625e-05	0.000283255	0.000819524	0.0156103
N1868I	0.0486938	0.000212716	0.000126037	0.000819524	0.00237108	0.0451644
WT	0.927519	0.00405181	0.00240075	0.0156103	0.0451644	0.860292
STGD1 risk for offspring of a STGD1 patient and an unaffected partner with unknown ABCA4 genotype
PATIENT GENOTYPE	UNAFFECTED PARTNER RISK GENOTYPES		AFFECTED OFFSPRING POSSIBLE GENOTYPES
sev|sev	sev|mildCP (44% of total genotype frequency)	6.4699e-05	sev|sev	0.00429687
	sev|N1868I	0.000425431	sev|mod	0.00257176
	sev|WT	0.00810362	sev|mildCP	0.016789
	mod|mod (21% of total genotype frequency)	1.40691e-06	sev|N1868Ipartner (total at risk)	0.0486938
	mod|mildCP	8.7125e-05	sev|N1868Ipartner (assumed penetrance, 5%)	0.00243469
	mod|N1868I	0.000252074
	mod|WT	0.0048015
	mildCP|mildCP	0.000283255
	mildCP|N1868I	0.00163905
	mildCP|WT	0.0312206
	N1868I|N1868I	0.00237108
	N1868I|WT	0.0903288
			Total risk STGD1, penetrance 5%	0.0260923	1 in	38.3254
			of which sev|sev or sev|mod genotype	0.00686863	1 in	145.589
sev|mod	sev|mildCP (44% of total genotype frequency)	6.4699e-05	sev|sev	0.00214844
	sev|N1868I	0.000425431	sev|mod	0.00343432
	sev|WT	0.00810362	mod|mod	0.00128588
	mod|mod (21% of total genotype frequency)	1.40691e-06	sev|mildCP	0.0083945
	mod|mildCP	8.7125e-05	sev|N1868Ipartner (total at risk)	0.0243469
	mod|N1868I	0.000252074	sev|N1868Ipartner (assumed penetrance, 5%)	0.00121734
	mod|WT	0.0048015
	mildCP|mildCP	0.000283255
	mildCP|N1868I	0.00163905
	mildCP|WT	0.0312206
	N1868I|N1868I	0.00237108
	N1868I|WT	0.0903288
			Total risk STGD1, penetrance 5%	0.0164805	1 in	60.6779
			of which sev|sev or sev|mod genotype	0.00558275	1 in	179.123
mod|mod	sev|mildCP (44% of total genotype frequency)	6.4699e-05	sev|mod	0.00429687
	sev|N1868I	0.000425431	mod|mod	0.00257176
	sev|WT	0.00810362
	mod|mod (21% of total genotype frequency)	1.40691e-06
	mod|mildCP	8.7125e-05
	mod|N1868I	0.000252074
	mod|WT	0.0048015
	mildCP|mildCP	0.000283255
	mildCP|N1868I	0.00163905
	mildCP|WT	0.0312206
	N1868I|N1868I	0.00237108
	N1868I|WT	0.0903288
			Total risk STGD1	0.00686863	1 in	145.589
	2.07492		of which sev|sev or sev|mod genotype	0.00429687	1 in	232.727
sev|mildCP	sev|mildCP (44% of total genotype frequency)	6.4699e-05	sev|sev	0.00214844
	sev|N1868I	0.000425431	sev|mod	0.00128588
	sev|WT	0.00810362	sev|mildCP	0.0105429
	mod|mod (21% of total genotype frequency)	1.40691e-06	sev|N1868Ipartner (total at risk)	0.0243469
	mod|mildCP	8.7125e-05	sev|N1868Ipartner (assumed penetrance, 5%)	0.00121734
	mod|N1868I	0.000252074
	mod|WT	0.0048015
	mildCP|mildCP	0.000283255
	mildCP|N1868I	0.00163905
	mildCP|WT	0.0312206
	N1868I|N1868I	0.00237108
	N1868I|WT	0.0903288
			Total risk STGD1, penetrance 5%	0.0151946	1 in	65.8129
			of which sev|sev or sev|mod genotype	0.00343432	1 in	291.179
sev|N1868I65%	sev|mildCP (44% of total genotype frequency)	6.4699e-05	sev|sev	0.00214844
	sev|N1868I	0.000425431	sev|mod	0.00128588
	sev|WT	0.00810362	sev|mildCP	0.0083945
	mod|mod (21% of total genotype frequency)	1.40691e-06	sev|N1868Ipatient (total at risk)	0.00214844
	mod|mildCP	8.7125e-05	sev|N1868Ipatient (assumed penetrance, 65%)	0.00139648
	mod|N1868I	0.000252074	sev|N1868Ipartner (total at risk)	0.0243469
	mod|WT	0.0048015	sev|N1868Ipartner (assumed penetrance, 5%)	0.00121734
	mildCP|mildCP	0.000283255
	mildCP|N1868I	0.00163905
	mildCP|WT	0.0312206
	N1868I|N1868I	0.00237108
	N1868I|WT	0.0903288
			Total risk STGD1, penetrance 5%partner and 65%patient	0.0144426	1 in	69.2394
			of which sev|sev or sev|mod genotype	0.00343432	1 in	291.179
STGD1 risk for offspring of a known carrier of an ABCA4 variant (from a STGD1 family) and an unaffected partner with unknown ABCA4 genotype
PATIENT GENOTYPE	UNAFFECTED PARTNER RISK GENOTYPES		AFFECTED OFFSPRING POSSIBLE GENOTYPES
sev|WT	sev|mildCP (44% of total genotype frequency)	6.4699e-05	sev|sev	0.00214844
	sev|N1868I	0.000425431	sev|mod	0.00128588
	sev|WT	0.00810362	sev|mildCP	0.0083945
	mod|mod (21% of total genotype frequency)	1.40691e-06	sev|N1868Ipartner (total at risk)	0.0243469
	mod|mildCP	8.7125e-05	sev|N1868Ipartner (assumed penetrance, 5%)	0.00121734
	mod|N1868I	0.000252074
	mod|WT	0.0048015
	mildCP|mildCP	0.000283255
	mildCP|N1868I	0.00163905
	mildCP|WT	0.0312206
	N1868I|N1868I	0.00237108
	N1868I|WT	0.0903288
			Total risk STGD1, penetrance 5%	0.0130462	1 in	76.6509
			of which sev|sev or sev|mod genotype	0.00343432	1 in	291.179
mod|WT	sev|mildCP (44% of total genotype frequency)	6.4699e-05	sev|mod	0.00214844
	sev|N1868I	0.000425431	mod|mod	0.00128588
	sev|WT	0.00810362
	mod|mod (21% of total genotype frequency)	1.40691e-06
	mod|mildCP	8.7125e-05
	mod|N1868I	0.000252074
	mod|WT	0.0048015
			Total risk STGD1	0.00343432	1 in	291.179
			of which sev|sev or sev|mod genotype	0.00214844	1 in	465.455
mildCP|WT	sev|mildCP (44% of total genotype frequency)	6.4699e-05	sev|mildCP	0.00214844
	sev|N1868I	0.000425431
	sev|WT	0.00810362
			Total risk STGD1	0.00214844	1 in	465.455
			of which sev|sev or sev|mod genotype	0	0
N1868I65%|WT	sev|mildCP (44% of total genotype frequency)	6.4699e-05	sev|N1868Ipatient (total at risk)	0.00214844
	sev|N1868I	0.000425431	sev|N1868Ipatient (assumed penetrance, 65%)	0.00139648
	sev|WT	0.00810362
			Total risk STGD1, penetrance 65%	0.00139648	1 in	716.084
			of which sev|sev or sev|mod genotype	0	0
N1868I5%|WT	sev|mildCP (44% of total genotype frequency)	6.4699e-05	sev|N1868Ipatient (total at risk)	0.00214844
	sev|N1868I	0.000425431	sev|N1868Ipatient (assumed penetrance, 5%)	0.000107422
	sev|WT	0.00810362
			Total risk STGD1, penetrance 5%	0.000107422	1 in	9309.09
			of which sev|sev or sev|mod genotype	0	0

## Sheet: 5.4 Reduced Penetrance (Final)
Table S5.4 - Final updated recurrence risk estimates based on the East Asian gnomAD population including missing heritability, de novo variants (Kong et al. 2012; PMID 22914163) and reduced penetrance
Sum allele frequency by severity category (ABCA4 variant severity average)		Including missing heritability, de novo variants and reduced penetrance
Sum AF sev	Sum allele frequency of severe alleles	0.00428244
Sum AF mod	Sum allele frequency of moderately severe alleles	0.00250941
Sum AF mildCP	Sum allele frequency of mild alleles with complete penetrance	0.0161189
Sum AF N1868I	Sum allele frequency of mild allele with incomplete penetrance c.5603A>T p.Asn1868Ile	0.0486938
Sum AF WT	Sum allele frequency of wildtype alleles	0.928396
Genotype frequencies in the general population
		sev	mod	mildCP	N1868I	WT
		0.00428244	0.00250941	0.0161189	0.0486938	0.928396
sev	0.00428244	1.83393e-05	1.07464e-05	6.90281e-05	0.000208528	0.00397579
mod	0.00250941	1.07464e-05	6.29712e-06	4.04488e-05	0.000122192	0.00232972
mildCP	0.0161189	6.90281e-05	4.04488e-05	0.000259818	0.000784889	0.0149647
N1868I	0.0486938	0.000208528	0.000122192	0.000784889	0.00237108	0.0452071
WT	0.928396	0.00397579	0.00232972	0.0149647	0.0452071	0.861918
STGD1 risk for offspring of a STGD1 patient and an unaffected partner with unknown ABCA4 genotype
PATIENT GENOTYPE	UNAFFECTED PARTNER RISK GENOTYPES		AFFECTED OFFSPRING POSSIBLE GENOTYPES				RISK FEMALE OFFSPRING	RISK MALE OFFSPRING
sev|sev	sev|mildCP (44% of total genotype frequency)	6.07447e-05	sev|sev	0.00421469			0.00421469	0.00421469
	sev|N1868I	0.000417056	sev|mod	0.00249369			0.00249369	0.00249369
	sev|WT	0.00795159	sev|mildCP	0.0160802			0.0189747	0.0131858
	mod|mod (21% of total genotype frequency)	1.3224e-06	sev|N1868Ipartner (total at risk)	0.0486938			0.0574586	0.0399289
	mod|mildCP	8.08977e-05	sev|N1868Ipartner (assumed penetrance, 5%)	0.00243469			0.00287293	0.00199644
	mod|N1868I	0.000244385
	mod|WT	0.00465944
	mildCP|mildCP	0.000259818
	mildCP|N1868I	0.00156978
	mildCP|WT	0.0299294
	N1868I|N1868I	0.00237108
	N1868I|WT	0.0904141
			Total risk STGD1, penetrance 5%	0.0252233	1 in	39.6459	0.028556	0.0218906
			of which sev|sev or sev|mod genotype	0.00670838	1 in	149.067	0.00670838	0.00670838
sev|mod	sev|mildCP (44% of total genotype frequency)	6.07447e-05	sev|sev	0.00210735			0.00210735	0.00210735
	sev|N1868I	0.000417056	sev|mod	0.00335419			0.00335419	0.00335419
	sev|WT	0.00795159	mod|mod	0.00124684			0.00124684	0.00124684
	mod|mod (21% of total genotype frequency)	1.3224e-06	sev|mildCP	0.00804011			0.00948733	0.00659289
	mod|mildCP	8.08977e-05	sev|N1868Ipartner (total at risk)	0.0243469			0.0287293	0.0199644
	mod|N1868I	0.000244385	sev|N1868Ipartner (assumed penetrance, 5%)	0.00121734			0.00143647	0.000998222
	mod|WT	0.00465944
	mildCP|mildCP	0.000259818
	mildCP|N1868I	0.00156978
	mildCP|WT	0.0299294
	N1868I|N1868I	0.00237108
	N1868I|WT	0.0904141
			Total risk STGD1, penetrance 5%	0.0159658	1 in	62.6337	0.0176322	0.0142995
			of which sev|sev or sev|mod genotype	0.00546154	1 in	183.099	0.00546154	0.00546154
mod|mod	sev|mildCP (44% of total genotype frequency)	6.07447e-05	sev|mod	0.00421469			0.00421469	0.00421469
	sev|N1868I	0.000417056	mod|mod	0.00249369			0.00249369	0.00249369
	sev|WT	0.00795159
	mod|mod (21% of total genotype frequency)	1.3224e-06
	mod|mildCP	8.08977e-05
	mod|N1868I	0.000244385
	mod|WT	0.00465944
	mildCP|mildCP	0.000259818
	mildCP|N1868I	0.00156978
	mildCP|WT	0.0299294
	N1868I|N1868I	0.00237108
	N1868I|WT	0.0904141
			Total risk STGD1	0.00670838	1 in	149.067	0.00670838	0.00670838
			of which sev|sev or sev|mod genotype	0.00421469	1 in	237.265	0.00421469	0.00421469
sev|mildCP	sev|mildCP (44% of total genotype frequency)	6.07447e-05	sev|sev	0.00210735			0.00210735	0.00210735
	sev|N1868I	0.000417056	sev|mod	0.00124684			0.00124684	0.00124684
	sev|WT	0.00795159	sev|mildCP	0.0101475			0.011974	0.00832092
	mod|mod (21% of total genotype frequency)	1.3224e-06	sev|N1868Ipartner (total at risk)	0.0243469			0.0287293	0.0199644
	mod|mildCP	8.08977e-05	sev|N1868Ipartner (assumed penetrance, 5%)	0.00121734			0.00143647	0.000998222
	mod|N1868I	0.000244385
	mod|WT	0.00465944
	mildCP|mildCP	0.000259818
	mildCP|N1868I	0.00156978
	mildCP|WT	0.0299294
	N1868I|N1868I	0.00237108
	N1868I|WT	0.0904141
			Total risk STGD1, penetrance 5%	0.014719	1 in	67.9394	0.0167647	0.0126733
			of which sev|sev or sev|mod genotype	0.00335419	1 in	298.135	0.00335419	0.00335419
sev|N1868I65%	sev|mildCP (44% of total genotype frequency)	6.07447e-05	sev|sev	0.00210735			0.00210735	0.00210735
	sev|N1868I	0.000417056	sev|mod	0.00124684			0.00124684	0.00124684
	sev|WT	0.00795159	sev|mildCP	0.00804011			0.00948733	0.00659289
	mod|mod (21% of total genotype frequency)	1.3224e-06	sev|N1868Ipatient (total at risk)	0.00210735			0.00248667	0.00172802
	mod|mildCP	8.08977e-05	sev|N1868Ipatient (assumed penetrance, 65%)	0.00136978			0.00161634	0.00112322
	mod|N1868I	0.000244385	sev|N1868Ipartner (total at risk)	0.0243469			0.0287293	0.0199644
	mod|WT	0.00465944	sev|N1868Ipartner (assumed penetrance, 5%)	0.00121734			0.00143647	0.000998222
	mildCP|mildCP	0.000259818
	mildCP|N1868I	0.00156978
	mildCP|WT	0.0299294
	N1868I|N1868I	0.00237108
	N1868I|WT	0.0904141
			Total risk STGD1, penetrance 5%partner and 65%patient	0.0139814	1 in	71.5235	0.0158943	0.0120685
			of which sev|sev or sev|mod genotype	0.00335419	1 in	298.135	0.00335419	0.00335419
STGD1 risk for offspring of a known carrier of an ABCA4 variant (from a STGD1 family) and an unaffected partner with unknown ABCA4 genotype
PATIENT GENOTYPE	UNAFFECTED PARTNER RISK GENOTYPES		AFFECTED OFFSPRING POSSIBLE GENOTYPES				RISK FEMALE OFFSPRING	RISK MALE OFFSPRING
sev|WT	sev|mildCP (44% of total genotype frequency)	6.07447e-05	sev|sev	0.00210735			0.00210735	0.00210735
	sev|N1868I	0.000417056	sev|mod	0.00124684			0.00124684	0.00124684
	sev|WT	0.00795159	sev|mildCP	0.00804011			0.00948733	0.00659289
	mod|mod (21% of total genotype frequency)	1.3224e-06	sev|N1868Ipartner (total at risk)	0.0243469			0.0287293	0.0199644
	mod|mildCP	8.08977e-05	sev|N1868Ipartner (assumed penetrance, 5%)	0.00121734			0.00143647	0.000998222
	mod|N1868I	0.000244385
	mod|WT	0.00465944
	mildCP|mildCP	0.000259818
	mildCP|N1868I	0.00156978
	mildCP|WT	0.0299294
	N1868I|N1868I	0.00237108
	N1868I|WT	0.0904141
			Total risk STGD1, penetrance 5%	0.0126116	1 in	79.2918	0.014278	0.0109453
			of which sev|sev or sev|mod genotype	0.00335419	1 in	298.135	0.00335419	0.00335419
mod|WT	sev|mildCP (44% of total genotype frequency)	6.07447e-05	sev|mod	0.00210735			0.00210735	0.00210735
	sev|N1868I	0.000417056	mod|mod	0.00124684			0.00124684	0.00124684
	sev|WT	0.00795159
	mod|mod (21% of total genotype frequency)	1.3224e-06
	mod|mildCP	8.08977e-05
	mod|N1868I	0.000244385
	mod|WT	0.00465944
			Total risk STGD1	0.00335419	1 in	298.135	0.00335419	0.00335419
			of which sev|sev or sev|mod genotype	0.00210735	1 in	474.53	0.00210735	0.00210735
mildCP|WT	sev|mildCP (44% of total genotype frequency)	6.07447e-05	sev|mildCP	0.00210735			0.00248667	0.00172802
	sev|N1868I	0.000417056
	sev|WT	0.00795159
			Total risk STGD1	0.00210735	1 in	474.53	0.00248667	0.00172802
			of which sev|sev or sev|mod genotype	0	0		0	0
N1868I65%|WT	sev|mildCP (44% of total genotype frequency)	6.07447e-05	sev|N1868Ipatient (total at risk)	0.00210735			0.00248667	0.00172802
	sev|N1868I	0.000417056	sev|N1868Ipatient (assumed penetrance, 65%)	0.00136978			0.00161634	0.00112322
	sev|WT	0.00795159
			Total risk STGD1, penetrance 65%	0.00136978	1 in	730.046	0.00161634	0.00112322
			of which sev|sev or sev|mod genotype	0	0		0	0
N1868I5%|WT	sev|mildCP (44% of total genotype frequency)	6.07447e-05	sev|N1868Ipatient (total at risk)	0.00210735			0.00248667	0.00172802
	sev|N1868I	0.000417056	sev|N1868Ipatient (assumed penetrance, 5%)	0.000105367			0.000124333	8.64012e-05
	sev|WT	0.00795159
			Total risk STGD1, penetrance 5%	0.000105367	1 in	9490.6	0.000124333	8.64012e-05
			of which sev|sev or sev|mod genotype	0	0		0	0

## Sheet: 5.5 Overestimate
Table S5.5 - Overestimate of updated recurrence risk estimates based on the East Asian gnomAD population including missing heritability, de novo variants (Kong et al. 2012; PMID 22914163) and reduced penetrance
Sum allele frequency by severity category (ABCA4 variant severity overestimate)		Including missing heritability, de novo variants and reduced penetrance (overestimate)
Sum AF sev	Sum allele frequency of severe alleles	0.00532712
Sum AF mod	Sum allele frequency of moderately severe alleles	0.00451922
Sum AF mildCP	Sum allele frequency of mild alleles with complete penetrance	0.0166797
Sum AF N1868I	Sum allele frequency of mild allele with incomplete penetrance c.5603A>T p.Asn1868Ile	0
Sum AF WT	Sum allele frequency of wildtype alleles	0.919836
Genotype frequencies in the general population
		sev	mod	mildCP	N1868I	WT
		0.00532712	0.00451922	0.0166797	0	0.919836
sev	0.00532712	2.83783e-05	2.40745e-05	8.88546e-05	0	0.00490008
mod	0.00451922	2.40745e-05	2.04234e-05	7.53791e-05	0	0.00415695
mildCP	0.0166797	8.88546e-05	7.53791e-05	0.000278211	0	0.0153426
N1868I	0	0	0	0	0	0
WT	0.919836	0.00490008	0.00415695	0.0153426	0	0.846098
STGD1 risk for offspring of a STGD1 patient and an unaffected partner with unknown ABCA4 genotype
PATIENT GENOTYPE	UNAFFECTED PARTNER RISK GENOTYPES		AFFECTED OFFSPRING POSSIBLE GENOTYPES				RISK FEMALE OFFSPRING	RISK MALE OFFSPRING
sev|sev	sev|mildCP (44% of total genotype frequency)	7.81921e-05	sev|sev	0.00493918			0.00493918	0.00493918
	sev|N1868I	0	sev|mod	0.00423661			0.00423661	0.00423661
	sev|WT	0.00980016	sev|mildCP	0.0157352			0.0185676	0.0129029
	mod|mod (21% of total genotype frequency)	4.28891e-06	sev|N1868Ipartner (total at risk)	0			0	0
	mod|mildCP	0.000150758	sev|N1868Ipartner (assumed penetrance, 5%)	0			0	0
	mod|N1868I	0
	mod|WT	0.00831389
	mildCP|mildCP	0.000278211
	mildCP|N1868I	0
	mildCP|WT	0.0306851
	N1868I|N1868I	0
	N1868I|WT	0
			Total risk STGD1, penetrance 5%	0.024911	1 in	40.1429	0.0277434	0.0220787
			of which sev|sev or sev|mod genotype	0.00917579	1 in	108.982	0.00917579	0.00917579
sev|mod	sev|mildCP (44% of total genotype frequency)	7.81921e-05	sev|sev	0.00246959			0.00246959	0.00246959
	sev|N1868I	0	sev|mod	0.0045879			0.0045879	0.0045879
	sev|WT	0.00980016	mod|mod	0.00211831			0.00211831	0.00211831
	mod|mod (21% of total genotype frequency)	4.28891e-06	sev|mildCP	0.00786762			0.00928379	0.00645145
	mod|mildCP	0.000150758	sev|N1868Ipartner (total at risk)	0			0	0
	mod|N1868I	0	sev|N1868Ipartner (assumed penetrance, 5%)	0			0	0
	mod|WT	0.00831389
	mildCP|mildCP	0.000278211
	mildCP|N1868I	0
	mildCP|WT	0.0306851
	N1868I|N1868I	0
	N1868I|WT	0
			Total risk STGD1, penetrance 5%	0.0170434	1 in	58.6737	0.0184596	0.0156272
			of which sev|sev or sev|mod genotype	0.00705748	1 in	141.694	0.00705748	0.00705748
mod|mod	sev|mildCP (44% of total genotype frequency)	7.81921e-05	sev|mod	0.00493918			0.00493918	0.00493918
	sev|N1868I	0	mod|mod	0.00423661			0.00423661	0.00423661
	sev|WT	0.00980016
	mod|mod (21% of total genotype frequency)	4.28891e-06
	mod|mildCP	0.000150758
	mod|N1868I	0
	mod|WT	0.00831389
	mildCP|mildCP	0.000278211
	mildCP|N1868I	0
	mildCP|WT	0.0306851
	N1868I|N1868I	0
	N1868I|WT	0
			Total risk STGD1	0.00917579	1 in	108.982	0.00917579	0.00917579
			of which sev|sev or sev|mod genotype	0.00493918	1 in	202.463	0.00493918	0.00493918
sev|mildCP	sev|mildCP (44% of total genotype frequency)	7.81921e-05	sev|sev	0.00246959			0.00246959	0.00246959
	sev|N1868I	0	sev|mod	0.00211831			0.00211831	0.00211831
	sev|WT	0.00980016	sev|mildCP	0.0103372			0.0121979	0.00847651
	mod|mod (21% of total genotype frequency)	4.28891e-06	sev|N1868Ipartner (total at risk)	0			0	0
	mod|mildCP	0.000150758	sev|N1868Ipartner (assumed penetrance, 5%)	0			0	0
	mod|N1868I	0
	mod|WT	0.00831389
	mildCP|mildCP	0.000278211
	mildCP|N1868I	0
	mildCP|WT	0.0306851
	N1868I|N1868I	0
	N1868I|WT	0
			Total risk STGD1, penetrance 5%	0.0149251	1 in	67.0012	0.0167858	0.0130644
			of which sev|sev or sev|mod genotype	0.0045879	1 in	217.965	0.0045879	0.0045879
sev|N1868I65%	sev|mildCP (44% of total genotype frequency)	7.81921e-05	sev|sev	0.00246959			0.00246959	0.00246959
	sev|N1868I	0	sev|mod	0.00211831			0.00211831	0.00211831
	sev|WT	0.00980016	sev|mildCP	0.00786762			0.00928379	0.00645145
	mod|mod (21% of total genotype frequency)	4.28891e-06	sev|N1868Ipatient (total at risk)	0.00246959			0.00291411	0.00202506
	mod|mildCP	0.000150758	sev|N1868Ipatient (assumed penetrance, 65%)	0.00160523			0.00189417	0.00131629
	mod|N1868I	0	sev|N1868Ipartner (total at risk)	0			0	0
	mod|WT	0.00831389	sev|N1868Ipartner (assumed penetrance, 5%)	0			0	0
	mildCP|mildCP	0.000278211
	mildCP|N1868I	0
	mildCP|WT	0.0306851
	N1868I|N1868I	0
	N1868I|WT	0
			Total risk STGD1, penetrance 5%partner and 65%patient	0.0140607	1 in	71.12	0.0157659	0.0123556
			of which sev|sev or sev|mod genotype	0.0045879	1 in	217.965	0.0045879	0.0045879
STGD1 risk for offspring of a known carrier of an ABCA4 variant (from a STGD1 family) and an unaffected partner with unknown ABCA4 genotype
PATIENT GENOTYPE	UNAFFECTED PARTNER RISK GENOTYPES		AFFECTED OFFSPRING POSSIBLE GENOTYPES				RISK FEMALE OFFSPRING	RISK MALE OFFSPRING
sev|WT	sev|mildCP (44% of total genotype frequency)	7.81921e-05	sev|sev	0.00246959			0.00246959	0.00246959
	sev|N1868I	0	sev|mod	0.00211831			0.00211831	0.00211831
	sev|WT	0.00980016	sev|mildCP	0.00786762			0.00928379	0.00645145
	mod|mod (21% of total genotype frequency)	4.28891e-06	sev|N1868Ipartner (total at risk)	0			0	0
	mod|mildCP	0.000150758	sev|N1868Ipartner (assumed penetrance, 5%)	0			0	0
	mod|N1868I	0
	mod|WT	0.00831389
	mildCP|mildCP	0.000278211
	mildCP|N1868I	0
	mildCP|WT	0.0306851
	N1868I|N1868I	0
	N1868I|WT	0
			Total risk STGD1, penetrance 5%	0.0124555	1 in	80.2857	0.0138717	0.0110393
			of which sev|sev or sev|mod genotype	0.0045879	1 in	217.965	0.0045879	0.0045879
mod|WT	sev|mildCP (44% of total genotype frequency)	7.81921e-05	sev|mod	0.00246959			0.00246959	0.00246959
	sev|N1868I	0	mod|mod	0.00211831			0.00211831	0.00211831
	sev|WT	0.00980016
	mod|mod (21% of total genotype frequency)	4.28891e-06
	mod|mildCP	0.000150758
	mod|N1868I	0
	mod|WT	0.00831389
			Total risk STGD1	0.0045879	1 in	217.965	0.0045879	0.0045879
			of which sev|sev or sev|mod genotype	0.00246959	1 in	404.926	0.00246959	0.00246959
mildCP|WT	sev|mildCP (44% of total genotype frequency)	7.81921e-05	sev|mildCP	0.00246959			0.00291411	0.00202506
	sev|N1868I	0
	sev|WT	0.00980016
			Total risk STGD1	0.00246959	1 in	404.926	0.00291411	0.00202506
			of which sev|sev or sev|mod genotype	0	0		0	0
N1868I65%|WT	sev|mildCP (44% of total genotype frequency)	7.81921e-05	sev|N1868Ipatient (total at risk)	0.00246959			0.00291411	0.00202506
	sev|N1868I	0	sev|N1868Ipatient (assumed penetrance, 65%)	0.00160523			0.00189417	0.00131629
	sev|WT	0.00980016
			Total risk STGD1, penetrance 65%	0.00160523	1 in	622.963	0.00189417	0.00131629
			of which sev|sev or sev|mod genotype	0	0		0	0
N1868I5%|WT	sev|mildCP (44% of total genotype frequency)	7.81921e-05	sev|N1868Ipatient (total at risk)	0.00246959			0.00291411	0.00202506
	sev|N1868I	0	sev|N1868Ipatient (assumed penetrance, 5%)	0.000123479			0.000145706	0.000101253
	sev|WT	0.00980016
			Total risk STGD1, penetrance 5%	0.000123479	1 in	8098.51	0.000145706	0.000101253
			of which sev|sev or sev|mod genotype	0	0		0	0

## Sheet: 5.6 Underestimate
Table S5.6 - Underestimate of updated recurrence risk estimates based on the East Asian gnomAD population including missing heritability, de novo variants (Kong et al. 2012; PMID 22914163) and reduced penetrance
Sum allele frequency by severity category (ABCA4 variant severity underestimate)		Including missing heritability, de novo variants and reduced penetrance (overestimate)
Sum AF sev	Sum allele frequency of severe alleles	0.00325772
Sum AF mod	Sum allele frequency of moderately severe alleles	0.000836113
Sum AF mildCP	Sum allele frequency of mild alleles with complete penetrance	0.0154238
Sum AF N1868I	Sum allele frequency of mild allele with incomplete penetrance c.5603A>T p.Asn1868Ile	0
Sum AF WT	Sum allele frequency of wildtype alleles	0.930989
Genotype frequencies in the general population
		sev	mod	mildCP	N1868I	WT
		0.00325772	0.000836113	0.0154238	0	0.930989
sev	0.00325772	1.06127e-05	2.72382e-06	5.02463e-05	0	0.0030329
mod	0.000836113	2.72382e-06	6.99085e-07	1.2896e-05	0	0.000778412
mildCP	0.0154238	5.02463e-05	1.2896e-05	0.000237894	0	0.0143594
N1868I	0	0	0	0	0	0
WT	0.930989	0.0030329	0.000778412	0.0143594	0	0.86674
STGD1 risk for offspring of a STGD1 patient and an unaffected partner with unknown ABCA4 genotype
PATIENT GENOTYPE	UNAFFECTED PARTNER RISK GENOTYPES		AFFECTED OFFSPRING POSSIBLE GENOTYPES				RISK FEMALE OFFSPRING	RISK MALE OFFSPRING
sev|sev	sev|mildCP (44% of total genotype frequency)	4.42168e-05	sev|sev	0.003055			0.003055	0.003055
	sev|N1868I	0	sev|mod	0.000791454			0.000791454	0.000791454
	sev|WT	0.00606579	sev|mildCP	0.0146323			0.0172661	0.0119985
	mod|mod (21% of total genotype frequency)	1.46808e-07	sev|N1868Ipartner (total at risk)	0			0	0
	mod|mildCP	2.57921e-05	sev|N1868Ipartner (assumed penetrance, 5%)	0			0	0
	mod|N1868I	0
	mod|WT	0.00155682
	mildCP|mildCP	0.000237894
	mildCP|N1868I	0
	mildCP|WT	0.0287188
	N1868I|N1868I	0
	N1868I|WT	0
			Total risk STGD1, penetrance 5%	0.0184787	1 in	54.1162	0.0211126	0.0158449
			of which sev|sev or sev|mod genotype	0.00384646	1 in	259.979	0.00384646	0.00384646
sev|mod	sev|mildCP (44% of total genotype frequency)	4.42168e-05	sev|sev	0.0015275			0.0015275	0.0015275
	sev|N1868I	0	sev|mod	0.00192323			0.00192323	0.00192323
	sev|WT	0.00606579	mod|mod	0.000395727			0.000395727	0.000395727
	mod|mod (21% of total genotype frequency)	1.46808e-07	sev|mildCP	0.00731614			0.00863305	0.00599924
	mod|mildCP	2.57921e-05	sev|N1868Ipartner (total at risk)	0			0	0
	mod|N1868I	0	sev|N1868Ipartner (assumed penetrance, 5%)	0			0	0
	mod|WT	0.00155682
	mildCP|mildCP	0.000237894
	mildCP|N1868I	0
	mildCP|WT	0.0287188
	N1868I|N1868I	0
	N1868I|WT	0
			Total risk STGD1, penetrance 5%	0.0111626	1 in	89.5849	0.0124795	0.00984569
			of which sev|sev or sev|mod genotype	0.00345073	1 in	289.794	0.00345073	0.00345073
mod|mod	sev|mildCP (44% of total genotype frequency)	4.42168e-05	sev|mod	0.003055			0.003055	0.003055
	sev|N1868I	0	mod|mod	0.000791454			0.000791454	0.000791454
	sev|WT	0.00606579
	mod|mod (21% of total genotype frequency)	1.46808e-07
	mod|mildCP	2.57921e-05
	mod|N1868I	0
	mod|WT	0.00155682
	mildCP|mildCP	0.000237894
	mildCP|N1868I	0
	mildCP|WT	0.0287188
	N1868I|N1868I	0
	N1868I|WT	0
			Total risk STGD1	0.00384646	1 in	259.979	0.00384646	0.00384646
			of which sev|sev or sev|mod genotype	0.003055	1 in	327.332	0.003055	0.003055
sev|mildCP	sev|mildCP (44% of total genotype frequency)	4.42168e-05	sev|sev	0.0015275			0.0015275	0.0015275
	sev|N1868I	0	sev|mod	0.000395727			0.000395727	0.000395727
	sev|WT	0.00606579	sev|mildCP	0.00884364			0.0104355	0.00725179
	mod|mod (21% of total genotype frequency)	1.46808e-07	sev|N1868Ipartner (total at risk)	0			0	0
	mod|mildCP	2.57921e-05	sev|N1868Ipartner (assumed penetrance, 5%)	0			0	0
	mod|N1868I	0
	mod|WT	0.00155682
	mildCP|mildCP	0.000237894
	mildCP|N1868I	0
	mildCP|WT	0.0287188
	N1868I|N1868I	0
	N1868I|WT	0
			Total risk STGD1, penetrance 5%	0.0107669	1 in	92.8775	0.0123587	0.00917502
			of which sev|sev or sev|mod genotype	0.00192323	1 in	519.959	0.00192323	0.00192323
sev|N1868I65%	sev|mildCP (44% of total genotype frequency)	4.42168e-05	sev|sev	0.0015275			0.0015275	0.0015275
	sev|N1868I	0	sev|mod	0.000395727			0.000395727	0.000395727
	sev|WT	0.00606579	sev|mildCP	0.00731614			0.00863305	0.00599924
	mod|mod (21% of total genotype frequency)	1.46808e-07	sev|N1868Ipatient (total at risk)	0.0015275			0.00180245	0.00125255
	mod|mildCP	2.57921e-05	sev|N1868Ipatient (assumed penetrance, 65%)	0.000992877			0.00117159	0.000814159
	mod|N1868I	0	sev|N1868Ipartner (total at risk)	0			0	0
	mod|WT	0.00155682	sev|N1868Ipartner (assumed penetrance, 5%)	0			0	0
	mildCP|mildCP	0.000237894
	mildCP|N1868I	0
	mildCP|WT	0.0287188
	N1868I|N1868I	0
	N1868I|WT	0
			Total risk STGD1, penetrance 5%partner and 65%patient	0.0102322	1 in	97.7302	0.0117279	0.00873662
			of which sev|sev or sev|mod genotype	0.00192323	1 in	519.959	0.00192323	0.00192323
STGD1 risk for offspring of a known carrier of an ABCA4 variant (from a STGD1 family) and an unaffected partner with unknown ABCA4 genotype
PATIENT GENOTYPE	UNAFFECTED PARTNER RISK GENOTYPES		AFFECTED OFFSPRING POSSIBLE GENOTYPES				RISK FEMALE OFFSPRING	RISK MALE OFFSPRING
sev|WT	sev|mildCP (44% of total genotype frequency)	4.42168e-05	sev|sev	0.0015275			0.0015275	0.0015275
	sev|N1868I	0	sev|mod	0.000395727			0.000395727	0.000395727
	sev|WT	0.00606579	sev|mildCP	0.00731614			0.00863305	0.00599924
	mod|mod (21% of total genotype frequency)	1.46808e-07	sev|N1868Ipartner (total at risk)	0			0	0
	mod|mildCP	2.57921e-05	sev|N1868Ipartner (assumed penetrance, 5%)	0			0	0
	mod|N1868I	0
	mod|WT	0.00155682
	mildCP|mildCP	0.000237894
	mildCP|N1868I	0
	mildCP|WT	0.0287188
	N1868I|N1868I	0
	N1868I|WT	0
			Total risk STGD1, penetrance 5%	0.00923937	1 in	108.232	0.0105563	0.00792246
			of which sev|sev or sev|mod genotype	0.00192323	1 in	519.959	0.00192323	0.00192323
mod|WT	sev|mildCP (44% of total genotype frequency)	4.42168e-05	sev|mod	0.0015275			0.0015275	0.0015275
	sev|N1868I	0	mod|mod	0.000395727			0.000395727	0.000395727
	sev|WT	0.00606579
	mod|mod (21% of total genotype frequency)	1.46808e-07
	mod|mildCP	2.57921e-05
	mod|N1868I	0
	mod|WT	0.00155682
			Total risk STGD1	0.00192323	1 in	519.959	0.00192323	0.00192323
			of which sev|sev or sev|mod genotype	0.0015275	1 in	654.663	0.0015275	0.0015275
mildCP|WT	sev|mildCP (44% of total genotype frequency)	4.42168e-05	sev|mildCP	0.0015275			0.00180245	0.00125255
	sev|N1868I	0
	sev|WT	0.00606579
			Total risk STGD1	0.0015275	1 in	654.663	0.00180245	0.00125255
			of which sev|sev or sev|mod genotype	0	0		0	0
N1868I65%|WT	sev|mildCP (44% of total genotype frequency)	4.42168e-05	sev|N1868Ipatient (total at risk)	0.0015275			0.00180245	0.00125255
	sev|N1868I	0	sev|N1868Ipatient (assumed penetrance, 65%)	0.000992877			0.00117159	0.000814159
	sev|WT	0.00606579
			Total risk STGD1, penetrance 65%	0.000992877	1 in	1007.17	0.00117159	0.000814159
			of which sev|sev or sev|mod genotype	0	0		0	0
N1868I5%|WT	sev|mildCP (44% of total genotype frequency)	4.42168e-05	sev|N1868Ipatient (total at risk)	0.0015275			0.00180245	0.00125255
	sev|N1868I	0	sev|N1868Ipatient (assumed penetrance, 5%)	7.63751e-05			9.01226e-05	6.26276e-05
	sev|WT	0.00606579
			Total risk STGD1, penetrance 5%	7.63751e-05	1 in	13093.3	9.01226e-05	6.26276e-05
			of which sev|sev or sev|mod genotype	0	0		0	0

## Sheet: 5.7 Overview Allele Frequencies
S5.7 East Asian gnomAD - Allele frequency overview
Under estimate		Original	Including structural variants	Including missing heritability	Including de novo (Kong et al. 2012; PMID 22914163)	Including de novo (Li et al. 2023; PMID 36729443)	Including Reduced penetrance all mild alleles	Adjusted gnomAD AF confidence Intervals
Sum AF sev	Sum allele frequency of severe alleles	0.00337127	0.00406271	0.00412453	0.00419142	0.00414234	0.00419142	0.00325772
Sum AF mod	Sum allele frequency of moderately severe alleles	0.00133473	0.00133473	0.0013592	0.00137085	0.00136507	0.00137085	0.000836113
Sum AF mildCP	Sum allele frequency of mild alleles with complete penetrance	0.0171309	0.0171309	0.017445	0.017447	0.0175203	0.0173087	0.0154238
Sum AF N1868I	Sum allele frequency of mild allele with incomplete penetrance c.5603A>T p.Asn1868Ile	0	0	0	0	0	0	0
Sum AF WT	Sum allele frequency of wildtype alleles	0.978163	0.977472	0.977071	0.976991	0.976972	0.977129	0.980482
Average
Sum AF sev	Sum allele frequency of severe alleles	0.00346072	0.00415216	0.00421554	0.00428244	0.00436844	0.00428244	-
Sum AF mod	Sum allele frequency of moderately severe alleles	0.00245284	0.00245284	0.00249776	0.00250941	0.00258836	0.00250941	-
Sum AF mildCP	Sum allele frequency of mild alleles with complete penetrance	0.015949	0.015949	0.0162411	0.0162432	0.0168302	0.0161189	-
Sum AF N1868I	Sum allele frequency of mild allele with incomplete penetrance c.5603A>T p.Asn1868Ile	0.0486938	0.0486938	0.0486938	0.0486938	0.0486938	0.0486938	-
Sum AF WT	Sum allele frequency of wildtype alleles	0.929444	0.928752	0.928352	0.928271	0.927519	0.928396	-
Overestimate
Sum AF sev	Sum allele frequency of severe alleles	0.00355017	0.00424161	0.00430655	0.00437345	0.00489381	0.00437345	0.00532712
Sum AF mod	Sum allele frequency of moderately severe alleles	0.00357095	0.00357095	0.00363628	0.00364792	0.00413213	0.00364792	0.00451922
Sum AF mildCP	Sum allele frequency of mild alleles with complete penetrance	0.0147672	0.0147672	0.0150373	0.0150394	0.0170879	0.0149271	0.0166797
Sum AF N1868I	Sum allele frequency of mild allele with incomplete penetrance c.5603A>T p.Asn1868Ile	0	0	0	0	0	0	0
Sum AF WT	Sum allele frequency of wildtype alleles	0.978112	0.97742	0.97702	0.976939	0.973886	0.977051	0.973474
Structural variants AF gnomAD SV	0.000691435
Missing heritability (Missing variant percentage, estimate of 5% of Nijmegen individuals)	0.05
Missig heritability (allele frequency)	0.00109184
Missing heritability minus AF SVs gnomAD (%)	0.0183363
Remaining missing heritability (AF)	0.000400407
Missing heritability (Missing variant percentage, Thesis Riccardo Sangermano)	0.176471
De novo rate in coding and canonical splice site regions of ABCA4	8.4216e-05
Severe	0.794335
Moderately severe	0.138252
Mild	0.0244198
Li et al. 2023; PMID 36729443 (CI lower) mutant increase due to de novo rate	1.00432
Li et al. 2023; PMID 36729443 mutant increase due to de novo rate	1.03627
Li et al. 2023; PMID 36729443 (CI upper) mutant increase due to de novo rate	1.13636
	Penetrance	CI (lower)	CI (Upper)	East Asian AF
c.3113C>T	0.168	0.119407	0.17	0
c.4253+43G>A	0.39	0.164349	0.615651	0
c.5603A>T (low)	0.024	0.0130464	0.0349536	0
c.5603A>T (high)	0.048	0.0327009	0.0632991	0
c.5882G>A	0.504	0.447914	0.552086	0.000250601
c.6089G>A	0.364	0.23682	0.48318	0
Estimated non penetrant allele frequency of mild variants (East Asian)	0.000124298	0.000138354	0.000112248
Adjusted gnomAD alleles East Asian gnomAD	18392
Benign Sum AF categories	0.0499388

## Sheet: 5.8 De novo effect in ABCA4
S5.8 Statistics on de novo effects in ABCA4
ABCA4 nucleotides
coding	6822
canonical splice sites	196
Total	7018
De novo mutation rate (Kong et al. 2012; PMID 22914163)	1.2e-08
De novo mutation rate in ABCA4 (Li et al. 2023; PMID 36729443)	8.4216e-05
Overestimate of known mutations
Benign	50	0.0396825
Mild	29	0.0230159
Moderate	216	0.171429
Severe	965	0.765873
Underestimate of known mutations
Benign	52	0.0463045
Mild	29	0.0258237
Moderate	118	0.105076
Severe	924	0.822796
Average
Benign	0.0429935
Mild	0.0244198
Moderate	0.138252
Severe	0.794335
