# Supplementary material for: Improving personalised genetic counselling for ABCA4-associated retinopathy: Updated recurrence risk estimates
Source: Med Genet. 2025 Feb 12;37(1):19–25. doi: 10.1515/medgen-2024-2065 (PMC11812469; doi:10.1515/medgen-2024-2065)
Supplement: Supplementary file 1 — Supplementary Material [file Online-Anhang.zip › Online-Anhang/S6 Recurrence risk estimates based on the Finnish population gnomAD.xlsx]

## Sheet: 6.1 Missing heritability
Table S6.1 - Updated recurrence risk estimates based on the Finnish gnomAD population including missing heritability
Sum allele frequency by severity category (ABCA4 variant severity average)		Including missing heritability
Sum AF sev	Sum allele frequency of severe alleles	0.00228391
Sum AF mod	Sum allele frequency of moderately severe alleles	0.000590032
Sum AF mildCP	Sum allele frequency of mild alleles with complete penetrance	0.0293013
Sum AF N1868I	Sum allele frequency of mild allele with incomplete penetrance c.5603A>T p.Asn1868Ile	0.0486938
Sum AF WT	Sum allele frequency of wildtype alleles	0.919131
Genotype frequencies in the general population
		sev	mod	mildCP	N1868I	WT
		0.00228391	0.000590032	0.0293013	0.0486938	0.919131
sev	0.00228391	5.21626e-06	1.34758e-06	6.69215e-05	0.000111212	0.00209922
mod	0.000590032	1.34758e-06	3.48138e-07	1.72887e-05	2.87309e-05	0.000542317
mildCP	0.0293013	6.69215e-05	1.72887e-05	0.000858563	0.00142679	0.0269317
N1868I	0.0486938	0.000111212	2.87309e-05	0.00142679	0.00237108	0.0447559
WT	0.919131	0.00209922	0.000542317	0.0269317	0.0447559	0.844802
STGD1 risk for offspring of a STGD1 patient and an unaffected partner with unknown ABCA4 genotype
PATIENT GENOTYPE	UNAFFECTED PARTNER RISK GENOTYPES		AFFECTED OFFSPRING POSSIBLE GENOTYPES
sev|sev	sev|mildCP (44% of total genotype frequency)	5.88909e-05	sev|sev	0.00223987
	sev|N1868I	0.000222425	sev|mod	0.00058841
	sev|WT	0.00419843	sev|mildCP	0.0292638
	mod|mod (21% of total genotype frequency)	7.3109e-08	sev|N1868Ipartner (total at risk)	0.0486938
	mod|mildCP	3.45774e-05	sev|N1868Ipartner (assumed penetrance, 5%)	0.00243469
	mod|N1868I	5.74618e-05
	mod|WT	0.00108463
	mildCP|mildCP	0.000858563
	mildCP|N1868I	0.00285358
	mildCP|WT	0.0538634
	N1868I|N1868I	0.00237108
	N1868I|WT	0.0895119
			Total risk STGD1, penetrance 5%	0.0345267	1 in	28.9631
			of which sev|sev or sev|mod genotype	0.00282828	1 in	353.571
sev|mod	sev|mildCP (44% of total genotype frequency)	5.88909e-05	sev|sev	0.00111994
	sev|N1868I	0.000222425	sev|mod	0.00141414
	sev|WT	0.00419843	mod|mod	0.000294205
	mod|mod (21% of total genotype frequency)	7.3109e-08	sev|mildCP	0.0146319
	mod|mildCP	3.45774e-05	sev|N1868Ipartner (total at risk)	0.0243469
	mod|N1868I	5.74618e-05	sev|N1868Ipartner (assumed penetrance, 5%)	0.00121734
	mod|WT	0.00108463
	mildCP|mildCP	0.000858563
	mildCP|N1868I	0.00285358
	mildCP|WT	0.0538634
	N1868I|N1868I	0.00237108
	N1868I|WT	0.0895119
			Total risk STGD1, penetrance 5%	0.0186775	1 in	53.5403
			of which sev|sev or sev|mod genotype	0.00253408	1 in	394.621
mod|mod	sev|mildCP (44% of total genotype frequency)	5.88909e-05	sev|mod	0.00223987
	sev|N1868I	0.000222425	mod|mod	0.00058841
	sev|WT	0.00419843
	mod|mod (21% of total genotype frequency)	7.3109e-08
	mod|mildCP	3.45774e-05
	mod|N1868I	5.74618e-05
	mod|WT	0.00108463
	mildCP|mildCP	0.000858563
	mildCP|N1868I	0.00285358
	mildCP|WT	0.0538634
	N1868I|N1868I	0.00237108
	N1868I|WT	0.0895119
			Total risk STGD1	0.00282828	1 in	353.571
			of which sev|sev or sev|mod genotype	0.00223987	1 in	446.454
sev|mildCP	sev|mildCP (44% of total genotype frequency)	5.88909e-05	sev|sev	0.00111994
	sev|N1868I	0.000222425	sev|mod	0.000294205
	sev|WT	0.00419843	sev|mildCP	0.0157518
	mod|mod (21% of total genotype frequency)	7.3109e-08	sev|N1868Ipartner (total at risk)	0.0243469
	mod|mildCP	3.45774e-05	sev|N1868Ipartner (assumed penetrance, 5%)	0.00121734
	mod|N1868I	5.74618e-05
	mod|WT	0.00108463
	mildCP|mildCP	0.000858563
	mildCP|N1868I	0.00285358
	mildCP|WT	0.0538634
	N1868I|N1868I	0.00237108
	N1868I|WT	0.0895119
			Total risk STGD1, penetrance 5%	0.0183833	1 in	54.3972
			of which sev|sev or sev|mod genotype	0.00141414	1 in	707.143
sev|N1868I65%	sev|mildCP (44% of total genotype frequency)	5.88909e-05	sev|sev	0.00111994
	sev|N1868I	0.000222425	sev|mod	0.000294205
	sev|WT	0.00419843	sev|mildCP	0.0146319
	mod|mod (21% of total genotype frequency)	7.3109e-08	sev|N1868Ipatient (total at risk)	0.00111994
	mod|mildCP	3.45774e-05	sev|N1868Ipatient (assumed penetrance, 65%)	0.000727959
	mod|N1868I	5.74618e-05	sev|N1868Ipartner (total at risk)	0.0243469
	mod|WT	0.00108463	sev|N1868Ipartner (assumed penetrance, 5%)	0.00121734
	mildCP|mildCP	0.000858563
	mildCP|N1868I	0.00285358
	mildCP|WT	0.0538634
	N1868I|N1868I	0.00237108
	N1868I|WT	0.0895119
			Total risk STGD1, penetrance 5%partner and 65%patient	0.0179913	1 in	55.5823
			of which sev|sev or sev|mod genotype	0.00141414	1 in	707.143
STGD1 risk for offspring of a known carrier of an ABCA4 variant (from a STGD1 family) and an unaffected partner with unknown ABCA4 genotype
PATIENT GENOTYPE	UNAFFECTED PARTNER RISK GENOTYPES		AFFECTED OFFSPRING POSSIBLE GENOTYPES
sev|WT	sev|mildCP (44% of total genotype frequency)	5.88909e-05	sev|sev	0.00111994
	sev|N1868I	0.000222425	sev|mod	0.000294205
	sev|WT	0.00419843	sev|mildCP	0.0146319
	mod|mod (21% of total genotype frequency)	7.3109e-08	sev|N1868Ipartner (total at risk)	0.0243469
	mod|mildCP	3.45774e-05	sev|N1868Ipartner (assumed penetrance, 5%)	0.00121734
	mod|N1868I	5.74618e-05
	mod|WT	0.00108463
	mildCP|mildCP	0.000858563
	mildCP|N1868I	0.00285358
	mildCP|WT	0.0538634
	N1868I|N1868I	0.00237108
	N1868I|WT	0.0895119
			Total risk STGD1, penetrance 5%	0.0172634	1 in	57.9261
			of which sev|sev or sev|mod genotype	0.00141414	1 in	707.143
mod|WT	sev|mildCP (44% of total genotype frequency)	5.88909e-05	sev|mod	0.00111994
	sev|N1868I	0.000222425	mod|mod	0.000294205
	sev|WT	0.00419843
	mod|mod (21% of total genotype frequency)	7.3109e-08
	mod|mildCP	3.45774e-05
	mod|N1868I	5.74618e-05
	mod|WT	0.00108463
			Total risk STGD1	0.00141414	1 in	707.143
			of which sev|sev or sev|mod genotype	0.00111994	1 in	892.908
mildCP|WT	sev|mildCP (44% of total genotype frequency)	5.88909e-05	sev|mildCP	0.00111994
	sev|N1868I	0.000222425
	sev|WT	0.00419843
			Total risk STGD1	0.00111994	1 in	892.908
			of which sev|sev or sev|mod genotype	0	0
N1868I65%|WT	sev|mildCP (44% of total genotype frequency)	5.88909e-05	sev|N1868Ipatient (total at risk)	0.00111994
	sev|N1868I	0.000222425	sev|N1868Ipatient (assumed penetrance, 65%)	0.000727959
	sev|WT	0.00419843
			Total risk STGD1, penetrance 65%	0.000727959	1 in	1373.7
			of which sev|sev or sev|mod genotype	0	0
N1868I5%|WT	sev|mildCP (44% of total genotype frequency)	5.88909e-05	sev|N1868Ipatient (total at risk)	0.00111994
	sev|N1868I	0.000222425	sev|N1868Ipatient (assumed penetrance, 5%)	5.59968e-05
	sev|WT	0.00419843
			Total risk STGD1, penetrance 5%	5.59968e-05	1 in	17858.2
			of which sev|sev or sev|mod genotype	0	0

## Sheet: 6.2 De novo (Kong)
Table S6.2 - Updated recurrence risk estimates based on the Finnish gnomAD population including missing heritability and de novo variants (Kong et al. 2012; PMID 22914163)
Sum allele frequency by severity category (ABCA4 variant severity average)		Including missing heritability and de novo variants
Sum AF sev	Sum allele frequency of severe alleles	0.00235081
Sum AF mod	Sum allele frequency of moderately severe alleles	0.000601675
Sum AF mildCP	Sum allele frequency of mild alleles with complete penetrance	0.0293033
Sum AF N1868I	Sum allele frequency of mild allele with incomplete penetrance c.5603A>T p.Asn1868Ile	0.0486938
Sum AF WT	Sum allele frequency of wildtype alleles	0.91905
Genotype frequencies in the general population
		sev	mod	mildCP	N1868I	WT
		0.00235081	0.000601675	0.0293033	0.0486938	0.91905
sev	0.00235081	5.5263e-06	1.41442e-06	6.88865e-05	0.00011447	0.00216051
mod	0.000601675	1.41442e-06	3.62013e-07	1.76311e-05	2.92978e-05	0.00055297
mildCP	0.0293033	6.88865e-05	1.76311e-05	0.000858684	0.00142689	0.0269312
N1868I	0.0486938	0.00011447	2.92978e-05	0.00142689	0.00237108	0.044752
WT	0.91905	0.00216051	0.00055297	0.0269312	0.044752	0.844654
STGD1 risk for offspring of a STGD1 patient and an unaffected partner with unknown ABCA4 genotype
PATIENT GENOTYPE	UNAFFECTED PARTNER RISK GENOTYPES		AFFECTED OFFSPRING POSSIBLE GENOTYPES
sev|sev	sev|mildCP (44% of total genotype frequency)	6.06201e-05	sev|sev	0.00230529
	sev|N1868I	0.000228939	sev|mod	0.000599975
	sev|WT	0.00432102	sev|mildCP	0.0292647
	mod|mod (21% of total genotype frequency)	7.60228e-08	sev|N1868Ipartner (total at risk)	0.0486938
	mod|mildCP	3.52622e-05	sev|N1868Ipartner (assumed penetrance, 5%)	0.00243469
	mod|N1868I	5.85957e-05
	mod|WT	0.00110594
	mildCP|mildCP	0.000858684
	mildCP|N1868I	0.00285378
	mildCP|WT	0.0538624
	N1868I|N1868I	0.00237108
	N1868I|WT	0.089504
			Total risk STGD1, penetrance 5%	0.0346047	1 in	28.8978
			of which sev|sev or sev|mod genotype	0.00290527	1 in	344.203
sev|mod	sev|mildCP (44% of total genotype frequency)	6.06201e-05	sev|sev	0.00115265
	sev|N1868I	0.000228939	sev|mod	0.00145263
	sev|WT	0.00432102	mod|mod	0.000299987
	mod|mod (21% of total genotype frequency)	7.60228e-08	sev|mildCP	0.0146324
	mod|mildCP	3.52622e-05	sev|N1868Ipartner (total at risk)	0.0243469
	mod|N1868I	5.85957e-05	sev|N1868Ipartner (assumed penetrance, 5%)	0.00121734
	mod|WT	0.00110594
	mildCP|mildCP	0.000858684
	mildCP|N1868I	0.00285378
	mildCP|WT	0.0538624
	N1868I|N1868I	0.00237108
	N1868I|WT	0.089504
			Total risk STGD1, penetrance 5%	0.018755	1 in	53.3192
			of which sev|sev or sev|mod genotype	0.00260528	1 in	383.836
mod|mod	sev|mildCP (44% of total genotype frequency)	6.06201e-05	sev|mod	0.00230529
	sev|N1868I	0.000228939	mod|mod	0.000599975
	sev|WT	0.00432102
	mod|mod (21% of total genotype frequency)	7.60228e-08
	mod|mildCP	3.52622e-05
	mod|N1868I	5.85957e-05
	mod|WT	0.00110594
	mildCP|mildCP	0.000858684
	mildCP|N1868I	0.00285378
	mildCP|WT	0.0538624
	N1868I|N1868I	0.00237108
	N1868I|WT	0.089504
			Total risk STGD1	0.00290527	1 in	344.203
	2.07492		of which sev|sev or sev|mod genotype	0.00230529	1 in	433.785
sev|mildCP	sev|mildCP (44% of total genotype frequency)	6.06201e-05	sev|sev	0.00115265
	sev|N1868I	0.000228939	sev|mod	0.000299987
	sev|WT	0.00432102	sev|mildCP	0.015785
	mod|mod (21% of total genotype frequency)	7.60228e-08	sev|N1868Ipartner (total at risk)	0.0243469
	mod|mildCP	3.52622e-05	sev|N1868Ipartner (assumed penetrance, 5%)	0.00121734
	mod|N1868I	5.85957e-05
	mod|WT	0.00110594
	mildCP|mildCP	0.000858684
	mildCP|N1868I	0.00285378
	mildCP|WT	0.0538624
	N1868I|N1868I	0.00237108
	N1868I|WT	0.089504
			Total risk STGD1, penetrance 5%	0.018455	1 in	54.1859
			of which sev|sev or sev|mod genotype	0.00145263	1 in	688.405
sev|N1868I65%	sev|mildCP (44% of total genotype frequency)	6.06201e-05	sev|sev	0.00115265
	sev|N1868I	0.000228939	sev|mod	0.000299987
	sev|WT	0.00432102	sev|mildCP	0.0146324
	mod|mod (21% of total genotype frequency)	7.60228e-08	sev|N1868Ipatient (total at risk)	0.00115265
	mod|mildCP	3.52622e-05	sev|N1868Ipatient (assumed penetrance, 65%)	0.00074922
	mod|N1868I	5.85957e-05	sev|N1868Ipartner (total at risk)	0.0243469
	mod|WT	0.00110594	sev|N1868Ipartner (assumed penetrance, 5%)	0.00121734
	mildCP|mildCP	0.000858684
	mildCP|N1868I	0.00285378
	mildCP|WT	0.0538624
	N1868I|N1868I	0.00237108
	N1868I|WT	0.089504
			Total risk STGD1, penetrance 5%partner and 65%patient	0.0180516	1 in	55.3969
			of which sev|sev or sev|mod genotype	0.00145263	1 in	688.405
STGD1 risk for offspring of a known carrier of an ABCA4 variant (from a STGD1 family) and an unaffected partner with unknown ABCA4 genotype
PATIENT GENOTYPE	UNAFFECTED PARTNER RISK GENOTYPES		AFFECTED OFFSPRING POSSIBLE GENOTYPES
sev|WT	sev|mildCP (44% of total genotype frequency)	6.06201e-05	sev|sev	0.00115265
	sev|N1868I	0.000228939	sev|mod	0.000299987
	sev|WT	0.00432102	sev|mildCP	0.0146324
	mod|mod (21% of total genotype frequency)	7.60228e-08	sev|N1868Ipartner (total at risk)	0.0243469
	mod|mildCP	3.52622e-05	sev|N1868Ipartner (assumed penetrance, 5%)	0.00121734
	mod|N1868I	5.85957e-05
	mod|WT	0.00110594
	mildCP|mildCP	0.000858684
	mildCP|N1868I	0.00285378
	mildCP|WT	0.0538624
	N1868I|N1868I	0.00237108
	N1868I|WT	0.089504
			Total risk STGD1, penetrance 5%	0.0173023	1 in	57.7956
			of which sev|sev or sev|mod genotype	0.00145263	1 in	688.405
mod|WT	sev|mildCP (44% of total genotype frequency)	6.06201e-05	sev|mod	0.00115265
	sev|N1868I	0.000228939	mod|mod	0.000299987
	sev|WT	0.00432102
	mod|mod (21% of total genotype frequency)	7.60228e-08
	mod|mildCP	3.52622e-05
	mod|N1868I	5.85957e-05
	mod|WT	0.00110594
			Total risk STGD1	0.00145263	1 in	688.405
			of which sev|sev or sev|mod genotype	0.00115265	1 in	867.569
mildCP|WT	sev|mildCP (44% of total genotype frequency)	6.06201e-05	sev|mildCP	0.00115265
	sev|N1868I	0.000228939
	sev|WT	0.00432102
			Total risk STGD1	0.00115265	1 in	867.569
			of which sev|sev or sev|mod genotype	0	0
N1868I65%|WT	sev|mildCP (44% of total genotype frequency)	6.06201e-05	sev|N1868Ipatient (total at risk)	0.00115265
	sev|N1868I	0.000228939	sev|N1868Ipatient (assumed penetrance, 65%)	0.00074922
	sev|WT	0.00432102
			Total risk STGD1, penetrance 65%	0.00074922	1 in	1334.72
			of which sev|sev or sev|mod genotype	0	0
N1868I5%|WT	sev|mildCP (44% of total genotype frequency)	6.06201e-05	sev|N1868Ipatient (total at risk)	0.00115265
	sev|N1868I	0.000228939	sev|N1868Ipatient (assumed penetrance, 5%)	5.76323e-05
	sev|WT	0.00432102
			Total risk STGD1, penetrance 5%	5.76323e-05	1 in	17351.4
			of which sev|sev or sev|mod genotype	0	0

## Sheet: 6.3 De novo (Li)
Table S6.3 - Updated recurrence risk estimates based on the Finnish gnomAD population including missing heritability and de novo variants (Li et al. 2023; PMID 36729443)
Sum allele frequency by severity category (ABCA4 variant severity average)		Including missing heritability and de novo variants
Sum AF sev	Sum allele frequency of severe alleles	0.00236675
Sum AF mod	Sum allele frequency of moderately severe alleles	0.000611432
Sum AF mildCP	Sum allele frequency of mild alleles with complete penetrance	0.030364
Sum AF N1868I	Sum allele frequency of mild allele with incomplete penetrance c.5603A>T p.Asn1868Ile	0.0486938
Sum AF WT	Sum allele frequency of wildtype alleles	0.917964
Genotype frequencies in the general population
		sev	mod	mildCP	N1868I	WT
		0.00236675	0.000611432	0.030364	0.0486938	0.917964
sev	0.00236675	5.6015e-06	1.44711e-06	7.18639e-05	0.000115246	0.00217259
mod	0.000611432	1.44711e-06	3.7385e-07	1.85655e-05	2.97729e-05	0.000561273
mildCP	0.030364	7.18639e-05	1.85655e-05	0.000921972	0.00147854	0.0278731
N1868I	0.0486938	0.000115246	2.97729e-05	0.00147854	0.00237108	0.0446991
WT	0.917964	0.00217259	0.000561273	0.0278731	0.0446991	0.842658
STGD1 risk for offspring of a STGD1 patient and an unaffected partner with unknown ABCA4 genotype
PATIENT GENOTYPE	UNAFFECTED PARTNER RISK GENOTYPES		AFFECTED OFFSPRING POSSIBLE GENOTYPES
sev|sev	sev|mildCP (44% of total genotype frequency)	6.32403e-05	sev|sev	0.00231946
	sev|N1868I	0.000230492	sev|mod	0.00060969
	sev|WT	0.00434518	sev|mildCP	0.0303237
	mod|mod (21% of total genotype frequency)	7.85084e-08	sev|N1868Ipartner (total at risk)	0.0486938
	mod|mildCP	3.71311e-05	sev|N1868Ipartner (assumed penetrance, 5%)	0.00243469
	mod|N1868I	5.95459e-05
	mod|WT	0.00112255
	mildCP|mildCP	0.000921972
	mildCP|N1868I	0.00295707
	mildCP|WT	0.0557461
	N1868I|N1868I	0.00237108
	N1868I|WT	0.0893982
			Total risk STGD1, penetrance 5%	0.0356876	1 in	28.021
			of which sev|sev or sev|mod genotype	0.00292915	1 in	341.396
sev|mod	sev|mildCP (44% of total genotype frequency)	6.32403e-05	sev|sev	0.00115973
	sev|N1868I	0.000230492	sev|mod	0.00146457
	sev|WT	0.00434518	mod|mod	0.000304845
	mod|mod (21% of total genotype frequency)	7.85084e-08	sev|mildCP	0.0151619
	mod|mildCP	3.71311e-05	sev|N1868Ipartner (total at risk)	0.0243469
	mod|N1868I	5.95459e-05	sev|N1868Ipartner (assumed penetrance, 5%)	0.00121734
	mod|WT	0.00112255
	mildCP|mildCP	0.000921972
	mildCP|N1868I	0.00295707
	mildCP|WT	0.0557461
	N1868I|N1868I	0.00237108
	N1868I|WT	0.0893982
			Total risk STGD1, penetrance 5%	0.0193084	1 in	51.791
			of which sev|sev or sev|mod genotype	0.0026243	1 in	381.054
mod|mod	sev|mildCP (44% of total genotype frequency)	6.32403e-05	sev|mod	0.00231946
	sev|N1868I	0.000230492	mod|mod	0.00060969
	sev|WT	0.00434518
	mod|mod (21% of total genotype frequency)	7.85084e-08
	mod|mildCP	3.71311e-05
	mod|N1868I	5.95459e-05
	mod|WT	0.00112255
	mildCP|mildCP	0.000921972
	mildCP|N1868I	0.00295707
	mildCP|WT	0.0557461
	N1868I|N1868I	0.00237108
	N1868I|WT	0.0893982
			Total risk STGD1	0.00292915	1 in	341.396
	2.07492		of which sev|sev or sev|mod genotype	0.00231946	1 in	431.135
sev|mildCP	sev|mildCP (44% of total genotype frequency)	6.32403e-05	sev|sev	0.00115973
	sev|N1868I	0.000230492	sev|mod	0.000304845
	sev|WT	0.00434518	sev|mildCP	0.0163216
	mod|mod (21% of total genotype frequency)	7.85084e-08	sev|N1868Ipartner (total at risk)	0.0243469
	mod|mildCP	3.71311e-05	sev|N1868Ipartner (assumed penetrance, 5%)	0.00121734
	mod|N1868I	5.95459e-05
	mod|WT	0.00112255
	mildCP|mildCP	0.000921972
	mildCP|N1868I	0.00295707
	mildCP|WT	0.0557461
	N1868I|N1868I	0.00237108
	N1868I|WT	0.0893982
			Total risk STGD1, penetrance 5%	0.0190035	1 in	52.6218
			of which sev|sev or sev|mod genotype	0.00146457	1 in	682.793
sev|N1868I65%	sev|mildCP (44% of total genotype frequency)	6.32403e-05	sev|sev	0.00115973
	sev|N1868I	0.000230492	sev|mod	0.000304845
	sev|WT	0.00434518	sev|mildCP	0.0151619
	mod|mod (21% of total genotype frequency)	7.85084e-08	sev|N1868Ipatient (total at risk)	0.00115973
	mod|mildCP	3.71311e-05	sev|N1868Ipatient (assumed penetrance, 65%)	0.000753823
	mod|N1868I	5.95459e-05	sev|N1868Ipartner (total at risk)	0.0243469
	mod|WT	0.00112255	sev|N1868Ipartner (assumed penetrance, 5%)	0.00121734
	mildCP|mildCP	0.000921972
	mildCP|N1868I	0.00295707
	mildCP|WT	0.0557461
	N1868I|N1868I	0.00237108
	N1868I|WT	0.0893982
			Total risk STGD1, penetrance 5%partner and 65%patient	0.0185976	1 in	53.7703
			of which sev|sev or sev|mod genotype	0.00146457	1 in	682.793
STGD1 risk for offspring of a known carrier of an ABCA4 variant (from a STGD1 family) and an unaffected partner with unknown ABCA4 genotype
PATIENT GENOTYPE	UNAFFECTED PARTNER RISK GENOTYPES		AFFECTED OFFSPRING POSSIBLE GENOTYPES
sev|WT	sev|mildCP (44% of total genotype frequency)	6.32403e-05	sev|sev	0.00115973
	sev|N1868I	0.000230492	sev|mod	0.000304845
	sev|WT	0.00434518	sev|mildCP	0.0151619
	mod|mod (21% of total genotype frequency)	7.85084e-08	sev|N1868Ipartner (total at risk)	0.0243469
	mod|mildCP	3.71311e-05	sev|N1868Ipartner (assumed penetrance, 5%)	0.00121734
	mod|N1868I	5.95459e-05
	mod|WT	0.00112255
	mildCP|mildCP	0.000921972
	mildCP|N1868I	0.00295707
	mildCP|WT	0.0557461
	N1868I|N1868I	0.00237108
	N1868I|WT	0.0893982
			Total risk STGD1, penetrance 5%	0.0178438	1 in	56.0419
			of which sev|sev or sev|mod genotype	0.00146457	1 in	682.793
mod|WT	sev|mildCP (44% of total genotype frequency)	6.32403e-05	sev|mod	0.00115973
	sev|N1868I	0.000230492	mod|mod	0.000304845
	sev|WT	0.00434518
	mod|mod (21% of total genotype frequency)	7.85084e-08
	mod|mildCP	3.71311e-05
	mod|N1868I	5.95459e-05
	mod|WT	0.00112255
			Total risk STGD1	0.00146457	1 in	682.793
			of which sev|sev or sev|mod genotype	0.00115973	1 in	862.271
mildCP|WT	sev|mildCP (44% of total genotype frequency)	6.32403e-05	sev|mildCP	0.00115973
	sev|N1868I	0.000230492
	sev|WT	0.00434518
			Total risk STGD1	0.00115973	1 in	862.271
			of which sev|sev or sev|mod genotype	0	0
N1868I65%|WT	sev|mildCP (44% of total genotype frequency)	6.32403e-05	sev|N1868Ipatient (total at risk)	0.00115973
	sev|N1868I	0.000230492	sev|N1868Ipatient (assumed penetrance, 65%)	0.000753823
	sev|WT	0.00434518
			Total risk STGD1, penetrance 65%	0.000753823	1 in	1326.57
			of which sev|sev or sev|mod genotype	0	0
N1868I5%|WT	sev|mildCP (44% of total genotype frequency)	6.32403e-05	sev|N1868Ipatient (total at risk)	0.00115973
	sev|N1868I	0.000230492	sev|N1868Ipatient (assumed penetrance, 5%)	5.79864e-05
	sev|WT	0.00434518
			Total risk STGD1, penetrance 5%	5.79864e-05	1 in	17245.4
			of which sev|sev or sev|mod genotype	0	0

## Sheet: 6.4 Reduced Penetrance (Final)
Table S6.4 - Final updated recurrence risk estimates based on the Finnish gnomAD population including missing heritability, de novo variants (Kong et al. 2012; PMID 22914163) and reduced penetrance
Sum allele frequency by severity category (ABCA4 variant severity average)		Including missing heritability, de novo variants and reduced penetrance
Sum AF sev	Sum allele frequency of severe alleles	0.00235081
Sum AF mod	Sum allele frequency of moderately severe alleles	0.000601675
Sum AF mildCP	Sum allele frequency of mild alleles with complete penetrance	0.0187703
Sum AF N1868I	Sum allele frequency of mild allele with incomplete penetrance c.5603A>T p.Asn1868Ile	0.0486938
Sum AF WT	Sum allele frequency of wildtype alleles	0.929584
Genotype frequencies in the general population
		sev	mod	mildCP	N1868I	WT
		0.00235081	0.000601675	0.0187703	0.0486938	0.929584
sev	0.00235081	5.5263e-06	1.41442e-06	4.41253e-05	0.00011447	0.00218527
mod	0.000601675	1.41442e-06	3.62013e-07	1.12936e-05	2.92978e-05	0.000559308
mildCP	0.0187703	4.41253e-05	1.12936e-05	0.000352322	0.000913994	0.0174485
N1868I	0.0486938	0.00011447	2.92978e-05	0.000913994	0.00237108	0.0452649
WT	0.929584	0.00218527	0.000559308	0.0174485	0.0452649	0.864126
STGD1 risk for offspring of a STGD1 patient and an unaffected partner with unknown ABCA4 genotype
PATIENT GENOTYPE	UNAFFECTED PARTNER RISK GENOTYPES		AFFECTED OFFSPRING POSSIBLE GENOTYPES				RISK FEMALE OFFSPRING	RISK MALE OFFSPRING
sev|sev	sev|mildCP (44% of total genotype frequency)	3.88302e-05	sev|sev	0.00231916			0.00231916	0.00231916
	sev|N1868I	0.000228939	sev|mod	0.000599975			0.000599975	0.000599975
	sev|WT	0.00437055	sev|mildCP	0.0187455			0.0221197	0.0153713
	mod|mod (21% of total genotype frequency)	7.60228e-08	sev|N1868Ipartner (total at risk)	0.0486938			0.0574586	0.0399289
	mod|mildCP	2.25872e-05	sev|N1868Ipartner (assumed penetrance, 5%)	0.00243469			0.00287293	0.00199644
	mod|N1868I	5.85957e-05
	mod|WT	0.00111862
	mildCP|mildCP	0.000352322
	mildCP|N1868I	0.00182799
	mildCP|WT	0.034897
	N1868I|N1868I	0.00237108
	N1868I|WT	0.0905298
			Total risk STGD1, penetrance 5%	0.0240994	1 in	41.4949	0.0279118	0.0202869
			of which sev|sev or sev|mod genotype	0.00291913	1 in	342.568	0.00291913	0.00291913
sev|mod	sev|mildCP (44% of total genotype frequency)	3.88302e-05	sev|sev	0.00115958			0.00115958	0.00115958
	sev|N1868I	0.000228939	sev|mod	0.00145957			0.00145957	0.00145957
	sev|WT	0.00437055	mod|mod	0.000299987			0.000299987	0.000299987
	mod|mod (21% of total genotype frequency)	7.60228e-08	sev|mildCP	0.00937277			0.0110599	0.00768567
	mod|mildCP	2.25872e-05	sev|N1868Ipartner (total at risk)	0.0243469			0.0287293	0.0199644
	mod|N1868I	5.85957e-05	sev|N1868Ipartner (assumed penetrance, 5%)	0.00121734			0.00143647	0.000998222
	mod|WT	0.00111862
	mildCP|mildCP	0.000352322
	mildCP|N1868I	0.00182799
	mildCP|WT	0.034897
	N1868I|N1868I	0.00237108
	N1868I|WT	0.0905298
			Total risk STGD1, penetrance 5%	0.0135092	1 in	74.0234	0.0154155	0.011603
			of which sev|sev or sev|mod genotype	0.00261914	1 in	381.804	0.00261914	0.00261914
mod|mod	sev|mildCP (44% of total genotype frequency)	3.88302e-05	sev|mod	0.00231916			0.00231916	0.00231916
	sev|N1868I	0.000228939	mod|mod	0.000599975			0.000599975	0.000599975
	sev|WT	0.00437055
	mod|mod (21% of total genotype frequency)	7.60228e-08
	mod|mildCP	2.25872e-05
	mod|N1868I	5.85957e-05
	mod|WT	0.00111862
	mildCP|mildCP	0.000352322
	mildCP|N1868I	0.00182799
	mildCP|WT	0.034897
	N1868I|N1868I	0.00237108
	N1868I|WT	0.0905298
			Total risk STGD1	0.00291913	1 in	342.568	0.00291913	0.00291913
			of which sev|sev or sev|mod genotype	0.00231916	1 in	431.191	0.00231916	0.00231916
sev|mildCP	sev|mildCP (44% of total genotype frequency)	3.88302e-05	sev|sev	0.00115958			0.00115958	0.00115958
	sev|N1868I	0.000228939	sev|mod	0.000299987			0.000299987	0.000299987
	sev|WT	0.00437055	sev|mildCP	0.0105324			0.0124282	0.00863653
	mod|mod (21% of total genotype frequency)	7.60228e-08	sev|N1868Ipartner (total at risk)	0.0243469			0.0287293	0.0199644
	mod|mildCP	2.25872e-05	sev|N1868Ipartner (assumed penetrance, 5%)	0.00121734			0.00143647	0.000998222
	mod|N1868I	5.85957e-05
	mod|WT	0.00111862
	mildCP|mildCP	0.000352322
	mildCP|N1868I	0.00182799
	mildCP|WT	0.034897
	N1868I|N1868I	0.00237108
	N1868I|WT	0.0905298
			Total risk STGD1, penetrance 5%	0.0132093	1 in	75.7045	0.0153242	0.0110943
			of which sev|sev or sev|mod genotype	0.00145957	1 in	685.135	0.00145957	0.00145957
sev|N1868I65%	sev|mildCP (44% of total genotype frequency)	3.88302e-05	sev|sev	0.00115958			0.00115958	0.00115958
	sev|N1868I	0.000228939	sev|mod	0.000299987			0.000299987	0.000299987
	sev|WT	0.00437055	sev|mildCP	0.00937277			0.0110599	0.00768567
	mod|mod (21% of total genotype frequency)	7.60228e-08	sev|N1868Ipatient (total at risk)	0.00115958			0.0013683	0.000950855
	mod|mildCP	2.25872e-05	sev|N1868Ipatient (assumed penetrance, 65%)	0.000753726			0.000889397	0.000618055
	mod|N1868I	5.85957e-05	sev|N1868Ipartner (total at risk)	0.0243469			0.0287293	0.0199644
	mod|WT	0.00111862	sev|N1868Ipartner (assumed penetrance, 5%)	0.00121734			0.00143647	0.000998222
	mildCP|mildCP	0.000352322
	mildCP|N1868I	0.00182799
	mildCP|WT	0.034897
	N1868I|N1868I	0.00237108
	N1868I|WT	0.0905298
			Total risk STGD1, penetrance 5%partner and 65%patient	0.0128034	1 in	78.1042	0.0148453	0.0107615
			of which sev|sev or sev|mod genotype	0.00145957	1 in	685.135	0.00145957	0.00145957
STGD1 risk for offspring of a known carrier of an ABCA4 variant (from a STGD1 family) and an unaffected partner with unknown ABCA4 genotype
PATIENT GENOTYPE	UNAFFECTED PARTNER RISK GENOTYPES		AFFECTED OFFSPRING POSSIBLE GENOTYPES				RISK FEMALE OFFSPRING	RISK MALE OFFSPRING
sev|WT	sev|mildCP (44% of total genotype frequency)	3.88302e-05	sev|sev	0.00115958			0.00115958	0.00115958
	sev|N1868I	0.000228939	sev|mod	0.000299987			0.000299987	0.000299987
	sev|WT	0.00437055	sev|mildCP	0.00937277			0.0110599	0.00768567
	mod|mod (21% of total genotype frequency)	7.60228e-08	sev|N1868Ipartner (total at risk)	0.0243469			0.0287293	0.0199644
	mod|mildCP	2.25872e-05	sev|N1868Ipartner (assumed penetrance, 5%)	0.00121734			0.00143647	0.000998222
	mod|N1868I	5.85957e-05
	mod|WT	0.00111862
	mildCP|mildCP	0.000352322
	mildCP|N1868I	0.00182799
	mildCP|WT	0.034897
	N1868I|N1868I	0.00237108
	N1868I|WT	0.0905298
			Total risk STGD1, penetrance 5%	0.0120497	1 in	82.9897	0.0139559	0.0101435
			of which sev|sev or sev|mod genotype	0.00145957	1 in	685.135	0.00145957	0.00145957
mod|WT	sev|mildCP (44% of total genotype frequency)	3.88302e-05	sev|mod	0.00115958			0.00115958	0.00115958
	sev|N1868I	0.000228939	mod|mod	0.000299987			0.000299987	0.000299987
	sev|WT	0.00437055
	mod|mod (21% of total genotype frequency)	7.60228e-08
	mod|mildCP	2.25872e-05
	mod|N1868I	5.85957e-05
	mod|WT	0.00111862
			Total risk STGD1	0.00145957	1 in	685.135	0.00145957	0.00145957
			of which sev|sev or sev|mod genotype	0.00115958	1 in	862.382	0.00115958	0.00115958
mildCP|WT	sev|mildCP (44% of total genotype frequency)	3.88302e-05	sev|mildCP	0.00115958			0.0013683	0.000950855
	sev|N1868I	0.000228939
	sev|WT	0.00437055
			Total risk STGD1	0.00115958	1 in	862.382	0.0013683	0.000950855
			of which sev|sev or sev|mod genotype	0	0		0	0
N1868I65%|WT	sev|mildCP (44% of total genotype frequency)	3.88302e-05	sev|N1868Ipatient (total at risk)	0.00115958			0.0013683	0.000950855
	sev|N1868I	0.000228939	sev|N1868Ipatient (assumed penetrance, 65%)	0.000753726			0.000889397	0.000618055
	sev|WT	0.00437055
			Total risk STGD1, penetrance 65%	0.000753726	1 in	1326.74	0.000889397	0.000618055
			of which sev|sev or sev|mod genotype	0	0		0	0
N1868I5%|WT	sev|mildCP (44% of total genotype frequency)	3.88302e-05	sev|N1868Ipatient (total at risk)	0.00115958			0.0013683	0.000950855
	sev|N1868I	0.000228939	sev|N1868Ipatient (assumed penetrance, 5%)	5.79789e-05			6.84151e-05	4.75427e-05
	sev|WT	0.00437055
			Total risk STGD1, penetrance 5%	5.79789e-05	1 in	17247.6	6.84151e-05	4.75427e-05
			of which sev|sev or sev|mod genotype	0	0		0	0

## Sheet: 6.5 Overestimate
Table S6.5 - Overestimate of updated recurrence risk estimates based on the Finnish gnomAD population including missing heritability, de novo variants (Kong et al. 2012; PMID 22914163) and reduced penetrance
Sum allele frequency by severity category (ABCA4 variant severity overestimate)		Including missing heritability, de novo variants and reduced penetrance (overestimate)
Sum AF sev	Sum allele frequency of severe alleles	0.0029861
Sum AF mod	Sum allele frequency of moderately severe alleles	0.000984565
Sum AF mildCP	Sum allele frequency of mild alleles with complete penetrance	0.030489
Sum AF N1868I	Sum allele frequency of mild allele with incomplete penetrance c.5603A>T p.Asn1868Ile	0.0419158
Sum AF WT	Sum allele frequency of wildtype alleles	0.919836
Genotype frequencies in the general population
		sev	mod	mildCP	N1868I	WT
		0.0029861	0.000984565	0.030489	0.0419158	0.919836
sev	0.0029861	8.9168e-06	2.94001e-06	9.10432e-05	0.000125165	0.00274672
mod	0.000984565	2.94001e-06	9.69368e-07	3.00184e-05	4.12688e-05	0.000905638
mildCP	0.030489	9.10432e-05	3.00184e-05	0.000929579	0.00127797	0.0280449
N1868I	0.0419158	0.000125165	4.12688e-05	0.00127797	0.00175693	0.0385556
WT	0.919836	0.00274672	0.000905638	0.0280449	0.0385556	0.846098
STGD1 risk for offspring of a STGD1 patient and an unaffected partner with unknown ABCA4 genotype
PATIENT GENOTYPE	UNAFFECTED PARTNER RISK GENOTYPES		AFFECTED OFFSPRING POSSIBLE GENOTYPES				RISK FEMALE OFFSPRING	RISK MALE OFFSPRING
sev|sev	sev|mildCP (44% of total genotype frequency)	8.0118e-05	sev|sev	0.00291195			0.00291195	0.00291195
	sev|N1868I	0.00025033	sev|mod	0.000977129			0.000977129	0.000977129
	sev|WT	0.00549345	sev|mildCP	0.0303225			0.0357805	0.0248644
	mod|mod (21% of total genotype frequency)	2.03567e-07	sev|N1868Ipartner (total at risk)	0.041757			0.0492732	0.0342407
	mod|mildCP	6.00368e-05	sev|N1868Ipartner (assumed penetrance, 5%)	0.00208785			0.00246366	0.00171204
	mod|N1868I	8.25376e-05
	mod|WT	0.00181128
	mildCP|mildCP	0.000929579
	mildCP|N1868I	0.00255594
	mildCP|WT	0.0560897
	N1868I|N1868I	0.00175693
	N1868I|WT	0.0771113
			Total risk STGD1, penetrance 5%	0.0362994	1 in	27.5486	0.0421333	0.0304656
			of which sev|sev or sev|mod genotype	0.00388908	1 in	257.13	0.00388908	0.00388908
sev|mod	sev|mildCP (44% of total genotype frequency)	8.0118e-05	sev|sev	0.00145597			0.00145597	0.00145597
	sev|N1868I	0.00025033	sev|mod	0.00194454			0.00194454	0.00194454
	sev|WT	0.00549345	mod|mod	0.000488565			0.000488565	0.000488565
	mod|mod (21% of total genotype frequency)	2.03567e-07	sev|mildCP	0.0151612			0.0178903	0.0124322
	mod|mildCP	6.00368e-05	sev|N1868Ipartner (total at risk)	0.0208785			0.0246366	0.0171204
	mod|N1868I	8.25376e-05	sev|N1868Ipartner (assumed penetrance, 5%)	0.00104392			0.00123183	0.000856018
	mod|WT	0.00181128
	mildCP|mildCP	0.000929579
	mildCP|N1868I	0.00255594
	mildCP|WT	0.0560897
	N1868I|N1868I	0.00175693
	N1868I|WT	0.0771113
			Total risk STGD1, penetrance 5%	0.0200942	1 in	49.7655	0.0230112	0.0171773
			of which sev|sev or sev|mod genotype	0.00340051	1 in	294.073	0.00340051	0.00340051
mod|mod	sev|mildCP (44% of total genotype frequency)	8.0118e-05	sev|mod	0.00291195			0.00291195	0.00291195
	sev|N1868I	0.00025033	mod|mod	0.000977129			0.000977129	0.000977129
	sev|WT	0.00549345
	mod|mod (21% of total genotype frequency)	2.03567e-07
	mod|mildCP	6.00368e-05
	mod|N1868I	8.25376e-05
	mod|WT	0.00181128
	mildCP|mildCP	0.000929579
	mildCP|N1868I	0.00255594
	mildCP|WT	0.0560897
	N1868I|N1868I	0.00175693
	N1868I|WT	0.0771113
			Total risk STGD1	0.00388908	1 in	257.13	0.00388908	0.00388908
			of which sev|sev or sev|mod genotype	0.00291195	1 in	343.413	0.00291195	0.00291195
sev|mildCP	sev|mildCP (44% of total genotype frequency)	8.0118e-05	sev|sev	0.00145597			0.00145597	0.00145597
	sev|N1868I	0.00025033	sev|mod	0.000488565			0.000488565	0.000488565
	sev|WT	0.00549345	sev|mildCP	0.0166172			0.0196083	0.0136261
	mod|mod (21% of total genotype frequency)	2.03567e-07	sev|N1868Ipartner (total at risk)	0.0208785			0.0246366	0.0171204
	mod|mildCP	6.00368e-05	sev|N1868Ipartner (assumed penetrance, 5%)	0.00104392			0.00123183	0.000856018
	mod|N1868I	8.25376e-05
	mod|WT	0.00181128
	mildCP|mildCP	0.000929579
	mildCP|N1868I	0.00255594
	mildCP|WT	0.0560897
	N1868I|N1868I	0.00175693
	N1868I|WT	0.0771113
			Total risk STGD1, penetrance 5%	0.0196057	1 in	51.0056	0.0227847	0.0164267
			of which sev|sev or sev|mod genotype	0.00194454	1 in	514.261	0.00194454	0.00194454
sev|N1868I65%	sev|mildCP (44% of total genotype frequency)	8.0118e-05	sev|sev	0.00145597			0.00145597	0.00145597
	sev|N1868I	0.00025033	sev|mod	0.000488565			0.000488565	0.000488565
	sev|WT	0.00549345	sev|mildCP	0.0151612			0.0178903	0.0124322
	mod|mod (21% of total genotype frequency)	2.03567e-07	sev|N1868Ipatient (total at risk)	0.00145597			0.00171805	0.0011939
	mod|mildCP	6.00368e-05	sev|N1868Ipatient (assumed penetrance, 65%)	0.000946383			0.00111673	0.000776034
	mod|N1868I	8.25376e-05	sev|N1868Ipartner (total at risk)	0.0208785			0.0246366	0.0171204
	mod|WT	0.00181128	sev|N1868Ipartner (assumed penetrance, 5%)	0.00104392			0.00123183	0.000856018
	mildCP|mildCP	0.000929579
	mildCP|N1868I	0.00255594
	mildCP|WT	0.0560897
	N1868I|N1868I	0.00175693
	N1868I|WT	0.0771113
			Total risk STGD1, penetrance 5%partner and 65%patient	0.0190961	1 in	52.3667	0.0221834	0.0160088
			of which sev|sev or sev|mod genotype	0.00194454	1 in	514.261	0.00194454	0.00194454
STGD1 risk for offspring of a known carrier of an ABCA4 variant (from a STGD1 family) and an unaffected partner with unknown ABCA4 genotype
PATIENT GENOTYPE	UNAFFECTED PARTNER RISK GENOTYPES		AFFECTED OFFSPRING POSSIBLE GENOTYPES				RISK FEMALE OFFSPRING	RISK MALE OFFSPRING
sev|WT	sev|mildCP (44% of total genotype frequency)	8.0118e-05	sev|sev	0.00145597			0.00145597	0.00145597
	sev|N1868I	0.00025033	sev|mod	0.000488565			0.000488565	0.000488565
	sev|WT	0.00549345	sev|mildCP	0.0151612			0.0178903	0.0124322
	mod|mod (21% of total genotype frequency)	2.03567e-07	sev|N1868Ipartner (total at risk)	0.0208785			0.0246366	0.0171204
	mod|mildCP	6.00368e-05	sev|N1868Ipartner (assumed penetrance, 5%)	0.00104392			0.00123183	0.000856018
	mod|N1868I	8.25376e-05
	mod|WT	0.00181128
	mildCP|mildCP	0.000929579
	mildCP|N1868I	0.00255594
	mildCP|WT	0.0560897
	N1868I|N1868I	0.00175693
	N1868I|WT	0.0771113
			Total risk STGD1, penetrance 5%	0.0181497	1 in	55.0973	0.0210666	0.0152328
			of which sev|sev or sev|mod genotype	0.00194454	1 in	514.261	0.00194454	0.00194454
mod|WT	sev|mildCP (44% of total genotype frequency)	8.0118e-05	sev|mod	0.00145597			0.00145597	0.00145597
	sev|N1868I	0.00025033	mod|mod	0.000488565			0.000488565	0.000488565
	sev|WT	0.00549345
	mod|mod (21% of total genotype frequency)	2.03567e-07
	mod|mildCP	6.00368e-05
	mod|N1868I	8.25376e-05
	mod|WT	0.00181128
			Total risk STGD1	0.00194454	1 in	514.261	0.00194454	0.00194454
			of which sev|sev or sev|mod genotype	0.00145597	1 in	686.826	0.00145597	0.00145597
mildCP|WT	sev|mildCP (44% of total genotype frequency)	8.0118e-05	sev|mildCP	0.00145597			0.00171805	0.0011939
	sev|N1868I	0.00025033
	sev|WT	0.00549345
			Total risk STGD1	0.00145597	1 in	686.826	0.00171805	0.0011939
			of which sev|sev or sev|mod genotype	0	0		0	0
N1868I65%|WT	sev|mildCP (44% of total genotype frequency)	8.0118e-05	sev|N1868Ipatient (total at risk)	0.00145597			0.00171805	0.0011939
	sev|N1868I	0.00025033	sev|N1868Ipatient (assumed penetrance, 65%)	0.000946383			0.00111673	0.000776034
	sev|WT	0.00549345
			Total risk STGD1, penetrance 65%	0.000946383	1 in	1056.65	0.00111673	0.000776034
			of which sev|sev or sev|mod genotype	0	0		0	0
N1868I5%|WT	sev|mildCP (44% of total genotype frequency)	8.0118e-05	sev|N1868Ipatient (total at risk)	0.00145597			0.00171805	0.0011939
	sev|N1868I	0.00025033	sev|N1868Ipatient (assumed penetrance, 5%)	7.27987e-05			8.59024e-05	5.96949e-05
	sev|WT	0.00549345
			Total risk STGD1, penetrance 5%	7.27987e-05	1 in	13736.5	8.59024e-05	5.96949e-05
			of which sev|sev or sev|mod genotype	0	0		0	0

## Sheet: 6.6 Underestimate
Table S6.6 - Underestimate of updated recurrence risk estimates based on the Finnish gnomAD population including missing heritability, de novo variants (Kong et al. 2012; PMID 22914163) and reduced penetrance
Sum allele frequency by severity category (ABCA4 variant severity underestimate)		Including missing heritability, de novo variants and reduced penetrance (overestimate)
Sum AF sev	Sum allele frequency of severe alleles	0.0017157
Sum AF mod	Sum allele frequency of moderately severe alleles	0.000243407
Sum AF mildCP	Sum allele frequency of mild alleles with complete penetrance	0.00775568
Sum AF N1868I	Sum allele frequency of mild allele with incomplete penetrance c.5603A>T p.Asn1868Ile	0.036737
Sum AF WT	Sum allele frequency of wildtype alleles	0.930989
Genotype frequencies in the general population
		sev	mod	mildCP	N1868I	WT
		0.0017157	0.000243407	0.00775568	0.036737	0.930989
sev	0.0017157	2.94361e-06	4.17612e-07	1.33064e-05	6.30296e-05	0.00159729
mod	0.000243407	4.17612e-07	5.92468e-08	1.88778e-06	8.94203e-06	0.000226609
mildCP	0.00775568	1.33064e-05	1.88778e-06	6.01505e-05	0.00028492	0.00722045
N1868I	0.036737	6.30296e-05	8.94203e-06	0.00028492	0.00134961	0.0342017
WT	0.930989	0.00159729	0.000226609	0.00722045	0.0342017	0.86674
STGD1 risk for offspring of a STGD1 patient and an unaffected partner with unknown ABCA4 genotype
PATIENT GENOTYPE	UNAFFECTED PARTNER RISK GENOTYPES		AFFECTED OFFSPRING POSSIBLE GENOTYPES				RISK FEMALE OFFSPRING	RISK MALE OFFSPRING
sev|sev	sev|mildCP (44% of total genotype frequency)	1.17096e-05	sev|sev	0.00166618			0.00166618	0.00166618
	sev|N1868I	0.000126059	sev|mod	0.000237451			0.000237451	0.000237451
	sev|WT	0.00319459	sev|mildCP	0.00757326			0.00893645	0.00621008
	mod|mod (21% of total genotype frequency)	1.24418e-08	sev|N1868Ipartner (total at risk)	0.0359082			0.0423717	0.0294448
	mod|mildCP	3.77557e-06	sev|N1868Ipartner (assumed penetrance, 5%)	0.00179541			0.00211859	0.00147224
	mod|N1868I	1.78841e-05
	mod|WT	0.000453218
	mildCP|mildCP	6.01505e-05
	mildCP|N1868I	0.000569841
	mildCP|WT	0.0144409
	N1868I|N1868I	0.00134961
	N1868I|WT	0.0684035
			Total risk STGD1, penetrance 5%	0.0112723	1 in	88.713	0.0129587	0.00958594
			of which sev|sev or sev|mod genotype	0.00190363	1 in	525.312	0.00190363	0.00190363
sev|mod	sev|mildCP (44% of total genotype frequency)	1.17096e-05	sev|sev	0.000833089			0.000833089	0.000833089
	sev|N1868I	0.000126059	sev|mod	0.000951815			0.000951815	0.000951815
	sev|WT	0.00319459	mod|mod	0.000118726			0.000118726	0.000118726
	mod|mod (21% of total genotype frequency)	1.24418e-08	sev|mildCP	0.00378663			0.00446822	0.00310504
	mod|mildCP	3.77557e-06	sev|N1868Ipartner (total at risk)	0.0179541			0.0211859	0.0147224
	mod|N1868I	1.78841e-05	sev|N1868Ipartner (assumed penetrance, 5%)	0.000897706			0.00105929	0.000736119
	mod|WT	0.000453218
	mildCP|mildCP	6.01505e-05
	mildCP|N1868I	0.000569841
	mildCP|WT	0.0144409
	N1868I|N1868I	0.00134961
	N1868I|WT	0.0684035
			Total risk STGD1, penetrance 5%	0.00658797	1 in	151.792	0.00743115	0.00574479
			of which sev|sev or sev|mod genotype	0.0017849	1 in	560.254	0.0017849	0.0017849
mod|mod	sev|mildCP (44% of total genotype frequency)	1.17096e-05	sev|mod	0.00166618			0.00166618	0.00166618
	sev|N1868I	0.000126059	mod|mod	0.000237451			0.000237451	0.000237451
	sev|WT	0.00319459
	mod|mod (21% of total genotype frequency)	1.24418e-08
	mod|mildCP	3.77557e-06
	mod|N1868I	1.78841e-05
	mod|WT	0.000453218
	mildCP|mildCP	6.01505e-05
	mildCP|N1868I	0.000569841
	mildCP|WT	0.0144409
	N1868I|N1868I	0.00134961
	N1868I|WT	0.0684035
			Total risk STGD1	0.00190363	1 in	525.312	0.00190363	0.00190363
			of which sev|sev or sev|mod genotype	0.00166618	1 in	600.176	0.00166618	0.00166618
sev|mildCP	sev|mildCP (44% of total genotype frequency)	1.17096e-05	sev|sev	0.000833089			0.000833089	0.000833089
	sev|N1868I	0.000126059	sev|mod	0.000118726			0.000118726	0.000118726
	sev|WT	0.00319459	sev|mildCP	0.00461972			0.00545127	0.00378817
	mod|mod (21% of total genotype frequency)	1.24418e-08	sev|N1868Ipartner (total at risk)	0.0179541			0.0211859	0.0147224
	mod|mildCP	3.77557e-06	sev|N1868Ipartner (assumed penetrance, 5%)	0.000897706			0.00105929	0.000736119
	mod|N1868I	1.78841e-05
	mod|WT	0.000453218
	mildCP|mildCP	6.01505e-05
	mildCP|N1868I	0.000569841
	mildCP|WT	0.0144409
	N1868I|N1868I	0.00134961
	N1868I|WT	0.0684035
			Total risk STGD1, penetrance 5%	0.00646924	1 in	154.578	0.00746238	0.0054761
			of which sev|sev or sev|mod genotype	0.000951815	1 in	1050.62	0.000951815	0.000951815
sev|N1868I65%	sev|mildCP (44% of total genotype frequency)	1.17096e-05	sev|sev	0.000833089			0.000833089	0.000833089
	sev|N1868I	0.000126059	sev|mod	0.000118726			0.000118726	0.000118726
	sev|WT	0.00319459	sev|mildCP	0.00378663			0.00446822	0.00310504
	mod|mod (21% of total genotype frequency)	1.24418e-08	sev|N1868Ipatient (total at risk)	0.000833089			0.000983045	0.000683133
	mod|mildCP	3.77557e-06	sev|N1868Ipatient (assumed penetrance, 65%)	0.000541508			0.000638979	0.000444037
	mod|N1868I	1.78841e-05	sev|N1868Ipartner (total at risk)	0.0179541			0.0211859	0.0147224
	mod|WT	0.000453218	sev|N1868Ipartner (assumed penetrance, 5%)	0.000897706			0.00105929	0.000736119
	mildCP|mildCP	6.01505e-05
	mildCP|N1868I	0.000569841
	mildCP|WT	0.0144409
	N1868I|N1868I	0.00134961
	N1868I|WT	0.0684035
			Total risk STGD1, penetrance 5%partner and 65%patient	0.00617766	1 in	161.874	0.00711831	0.00523701
			of which sev|sev or sev|mod genotype	0.000951815	1 in	1050.62	0.000951815	0.000951815
STGD1 risk for offspring of a known carrier of an ABCA4 variant (from a STGD1 family) and an unaffected partner with unknown ABCA4 genotype
PATIENT GENOTYPE	UNAFFECTED PARTNER RISK GENOTYPES		AFFECTED OFFSPRING POSSIBLE GENOTYPES				RISK FEMALE OFFSPRING	RISK MALE OFFSPRING
sev|WT	sev|mildCP (44% of total genotype frequency)	1.17096e-05	sev|sev	0.000833089			0.000833089	0.000833089
	sev|N1868I	0.000126059	sev|mod	0.000118726			0.000118726	0.000118726
	sev|WT	0.00319459	sev|mildCP	0.00378663			0.00446822	0.00310504
	mod|mod (21% of total genotype frequency)	1.24418e-08	sev|N1868Ipartner (total at risk)	0.0179541			0.0211859	0.0147224
	mod|mildCP	3.77557e-06	sev|N1868Ipartner (assumed penetrance, 5%)	0.000897706			0.00105929	0.000736119
	mod|N1868I	1.78841e-05
	mod|WT	0.000453218
	mildCP|mildCP	6.01505e-05
	mildCP|N1868I	0.000569841
	mildCP|WT	0.0144409
	N1868I|N1868I	0.00134961
	N1868I|WT	0.0684035
			Total risk STGD1, penetrance 5%	0.00563615	1 in	177.426	0.00647933	0.00479297
			of which sev|sev or sev|mod genotype	0.000951815	1 in	1050.62	0.000951815	0.000951815
mod|WT	sev|mildCP (44% of total genotype frequency)	1.17096e-05	sev|mod	0.000833089			0.000833089	0.000833089
	sev|N1868I	0.000126059	mod|mod	0.000118726			0.000118726	0.000118726
	sev|WT	0.00319459
	mod|mod (21% of total genotype frequency)	1.24418e-08
	mod|mildCP	3.77557e-06
	mod|N1868I	1.78841e-05
	mod|WT	0.000453218
			Total risk STGD1	0.000951815	1 in	1050.62	0.000951815	0.000951815
			of which sev|sev or sev|mod genotype	0.000833089	1 in	1200.35	0.000833089	0.000833089
mildCP|WT	sev|mildCP (44% of total genotype frequency)	1.17096e-05	sev|mildCP	0.000833089			0.000983045	0.000683133
	sev|N1868I	0.000126059
	sev|WT	0.00319459
			Total risk STGD1	0.000833089	1 in	1200.35	0.000983045	0.000683133
			of which sev|sev or sev|mod genotype	0	0		0	0
N1868I65%|WT	sev|mildCP (44% of total genotype frequency)	1.17096e-05	sev|N1868Ipatient (total at risk)	0.000833089			0.000983045	0.000683133
	sev|N1868I	0.000126059	sev|N1868Ipatient (assumed penetrance, 65%)	0.000541508			0.000638979	0.000444037
	sev|WT	0.00319459
			Total risk STGD1, penetrance 65%	0.000541508	1 in	1846.69	0.000638979	0.000444037
			of which sev|sev or sev|mod genotype	0	0		0	0
N1868I5%|WT	sev|mildCP (44% of total genotype frequency)	1.17096e-05	sev|N1868Ipatient (total at risk)	0.000833089			0.000983045	0.000683133
	sev|N1868I	0.000126059	sev|N1868Ipatient (assumed penetrance, 5%)	4.16545e-05			4.91523e-05	3.41567e-05
	sev|WT	0.00319459
			Total risk STGD1, penetrance 5%	4.16545e-05	1 in	24007	4.91523e-05	3.41567e-05
			of which sev|sev or sev|mod genotype	0	0		0	0

## Sheet: 6.7 Overview Allele Frequencies
S6.7 Finnish gnomAD - Allele frequency overview
Under estimate		Original	Including structural variants	Including missing heritability	Including de novo (Kong et al. 2012; PMID 22914163)	Including de novo (Li et al. 2023; PMID 36729443)	Including Reduced penetrance all mild alleles	Adjusted gnomAD AF confidence Intervals
Sum AF sev	Sum allele frequency of severe alleles	0.0015714	0.00226284	0.00229555	0.00236244	0.00230546	0.00236244	0.0017157
Sum AF mod	Sum allele frequency of moderately severe alleles	0.000535229	0.000535229	0.000546371	0.000558014	0.00054873	0.000558014	0.000243407
Sum AF mildCP	Sum allele frequency of mild alleles with complete penetrance	0.0215853	0.0215853	0.0220346	0.0220367	0.0221298	0.00901483	0.00775568
Sum AF N1868I	Sum allele frequency of mild allele with incomplete penetrance c.5603A>T p.Asn1868Ile	0.0393264	0.0393264	0.0393264	0.0393264	0.0393264	0.0393264	0.036737
Sum AF WT	Sum allele frequency of wildtype alleles	0.936982	0.93629	0.935797	0.935716	0.93569	0.948738	0.953548
Average
Sum AF sev	Sum allele frequency of severe alleles	0.00156753	0.00225897	0.00228391	0.00235081	0.00236675	0.00235081	-
Sum AF mod	Sum allele frequency of moderately severe alleles	0.00058079	0.00058079	0.000590032	0.000601675	0.000611432	0.000601675	-
Sum AF mildCP	Sum allele frequency of mild alleles with complete penetrance	0.0288423	0.0288423	0.0293013	0.0293033	0.030364	0.0187703	-
Sum AF N1868I	Sum allele frequency of mild allele with incomplete penetrance c.5603A>T p.Asn1868Ile	0.0486938	0.0486938	0.0486938	0.0486938	0.0486938	0.0486938	-
Sum AF WT	Sum allele frequency of wildtype alleles	0.920316	0.919624	0.919131	0.91905	0.917964	0.929584	-
Overestimate
Sum AF sev	Sum allele frequency of severe alleles	0.00156366	0.0022551	0.00227524	0.00234213	0.0025855	0.00234213	0.0029861
Sum AF mod	Sum allele frequency of moderately severe alleles	0.000626351	0.000626351	0.000634418	0.000646061	0.00072093	0.000646061	0.000984565
Sum AF mildCP	Sum allele frequency of mild alleles with complete penetrance	0.0360992	0.0360992	0.0365642	0.0365663	0.0415502	0.0282806	0.030489
Sum AF N1868I	Sum allele frequency of mild allele with incomplete penetrance c.5603A>T p.Asn1868Ile	0.0393264	0.0393264	0.0393264	0.0393264	0.0393264	0.0393264	0.0419158
Sum AF WT	Sum allele frequency of wildtype alleles	0.922384	0.921693	0.9212	0.921119	0.915817	0.929405	0.923625
Structural variants AF gnomAD SV	0.000691435
Missing heritability (Missing variant percentage, estimate of 5% of Nijmegen individuals)	0.05
Missig heritability (allele frequency)	0.0011846
Missing heritability minus AF SVs gnomAD (%)	0.0208156
Remaining missing heritability (AF)	0.000493162
Missing heritability (Missing variant percentage, Thesis Riccardo Sangermano)	0.176471
De novo rate in coding and canonical splice site regions of ABCA4	8.4216e-05
Severe	0.794335
Moderately severe	0.138252
Mild	0.0244198
Li et al. 2023; PMID 36729443 (CI lower) mutant increase due to de novo rate	1.00432
Li et al. 2023; PMID 36729443 mutant increase due to de novo rate	1.03627
Li et al. 2023; PMID 36729443 (CI upper) mutant increase due to de novo rate	1.13636
	Penetrance	CI (lower)	CI (Upper)	Finnish AF
c.3113C>T	0.168	0.119407	0.17	0.00503786
c.4253+43G>A	0.39	0.164349	0.615651	0.00966145
c.5603A>T (low)	0.024	0.0130464	0.0349536	0.0393264
c.5603A>T (high)	0.048	0.0327009	0.0632991	0.0393264
c.5882G>A	0.504	0.447914	0.552086	0.000597039
c.6089G>A	0.364	0.23682	0.48318	0.000238892
Estimated non penetrant allele frequency of mild variants (Finnish)	0.0105331	0.0130218	0.00828569
Adjusted gnomAD alleles Finnish gnomAD	21646
Benign Sum AF categories	0.0499388

## Sheet: 6.8 De novo effect in ABCA4
S6.8 Statistics on de novo effects in ABCA4
ABCA4 nucleotides
coding	6822
canonical splice sites	196
Total	7018
De novo mutation rate (Kong et al. 2012; PMID 22914163)	1.2e-08
De novo mutation rate in ABCA4 (Li et al. 2023; PMID 36729443)	8.4216e-05
Overestimate of known mutations
Benign	50	0.0396825
Mild	29	0.0230159
Moderate	216	0.171429
Severe	965	0.765873
Underestimate of known mutations
Benign	52	0.0463045
Mild	29	0.0258237
Moderate	118	0.105076
Severe	924	0.822796
Average
Benign	0.0429935
Mild	0.0244198
Moderate	0.138252
Severe	0.794335
