# Supplementary material for: Improving personalised genetic counselling for ABCA4-associated retinopathy: Updated recurrence risk estimates
Source: Med Genet. 2025 Feb 12;37(1):19–25. doi: 10.1515/medgen-2024-2065 (PMC11812469; doi:10.1515/medgen-2024-2065)
Supplement: Supplementary file 1 — Supplementary Material [file Online-Anhang.zip › Online-Anhang/S7 Recurrence risk estimates based on the non-Finnish European population gnomAD.xlsx]

## Sheet: 7.1 Missing heritability
Table S7.1 - Updated recurrence risk estimates based on the non-Finnish European gnomAD population including missing heritability
Sum allele frequency by severity category (ABCA4 variant severity average)		Including missing heritability
Sum AF sev	Sum allele frequency of severe alleles	0.00578738
Sum AF mod	Sum allele frequency of moderately severe alleles	0.00314837
Sum AF mildCP	Sum allele frequency of mild alleles with complete penetrance	0.0223015
Sum AF N1868I	Sum allele frequency of mild allele with incomplete penetrance c.5603A>T p.Asn1868Ile	0.0486938
Sum AF WT	Sum allele frequency of wildtype alleles	0.920069
Genotype frequencies in the general population
		sev	mod	mildCP	N1868I	WT
		0.00578738	0.00314837	0.0223015	0.0486938	0.920069
sev	0.00578738	3.34938e-05	1.82208e-05	0.000129068	0.000281809	0.00532479
mod	0.00314837	1.82208e-05	9.91222e-06	7.02135e-05	0.000153306	0.00289672
mildCP	0.0223015	0.000129068	7.02135e-05	0.000497359	0.00108595	0.020519
N1868I	0.0486938	0.000281809	0.000153306	0.00108595	0.00237108	0.0448016
WT	0.920069	0.00532479	0.00289672	0.020519	0.0448016	0.846527
STGD1 risk for offspring of a STGD1 patient and an unaffected partner with unknown ABCA4 genotype
PATIENT GENOTYPE	UNAFFECTED PARTNER RISK GENOTYPES		AFFECTED OFFSPRING POSSIBLE GENOTYPES
sev|sev	sev|mildCP (44% of total genotype frequency)	0.000113579	sev|sev	0.00566339
	sev|N1868I	0.000563618	sev|mod	0.00312232
	sev|WT	0.0106496	sev|mildCP	0.0222293
	mod|mod (21% of total genotype frequency)	2.08157e-06	sev|N1868Ipartner (total at risk)	0.0486938
	mod|mildCP	0.000140427	sev|N1868Ipartner (assumed penetrance, 5%)	0.00243469
	mod|N1868I	0.000306612
	mod|WT	0.00579343
	mildCP|mildCP	0.000497359
	mildCP|N1868I	0.00217189
	mildCP|WT	0.0410379
	N1868I|N1868I	0.00237108
	N1868I|WT	0.0896032
			Total risk STGD1, penetrance 5%	0.0334497	1 in	29.8957
			of which sev|sev or sev|mod genotype	0.0087857	1 in	113.821
sev|mod	sev|mildCP (44% of total genotype frequency)	0.000113579	sev|sev	0.00283169
	sev|N1868I	0.000563618	sev|mod	0.00439285
	sev|WT	0.0106496	mod|mod	0.00156116
	mod|mod (21% of total genotype frequency)	2.08157e-06	sev|mildCP	0.0111146
	mod|mildCP	0.000140427	sev|N1868Ipartner (total at risk)	0.0243469
	mod|N1868I	0.000306612	sev|N1868Ipartner (assumed penetrance, 5%)	0.00121734
	mod|WT	0.00579343
	mildCP|mildCP	0.000497359
	mildCP|N1868I	0.00217189
	mildCP|WT	0.0410379
	N1868I|N1868I	0.00237108
	N1868I|WT	0.0896032
			Total risk STGD1, penetrance 5%	0.0211177	1 in	47.3537
			of which sev|sev or sev|mod genotype	0.00722455	1 in	138.417
mod|mod	sev|mildCP (44% of total genotype frequency)	0.000113579	sev|mod	0.00566339
	sev|N1868I	0.000563618	mod|mod	0.00312232
	sev|WT	0.0106496
	mod|mod (21% of total genotype frequency)	2.08157e-06
	mod|mildCP	0.000140427
	mod|N1868I	0.000306612
	mod|WT	0.00579343
	mildCP|mildCP	0.000497359
	mildCP|N1868I	0.00217189
	mildCP|WT	0.0410379
	N1868I|N1868I	0.00237108
	N1868I|WT	0.0896032
			Total risk STGD1	0.0087857	1 in	113.821
			of which sev|sev or sev|mod genotype	0.00566339	1 in	176.573
sev|mildCP	sev|mildCP (44% of total genotype frequency)	0.000113579	sev|sev	0.00283169
	sev|N1868I	0.000563618	sev|mod	0.00156116
	sev|WT	0.0106496	sev|mildCP	0.0139463
	mod|mod (21% of total genotype frequency)	2.08157e-06	sev|N1868Ipartner (total at risk)	0.0243469
	mod|mildCP	0.000140427	sev|N1868Ipartner (assumed penetrance, 5%)	0.00121734
	mod|N1868I	0.000306612
	mod|WT	0.00579343
	mildCP|mildCP	0.000497359
	mildCP|N1868I	0.00217189
	mildCP|WT	0.0410379
	N1868I|N1868I	0.00237108
	N1868I|WT	0.0896032
			Total risk STGD1, penetrance 5%	0.0195565	1 in	51.1338
			of which sev|sev or sev|mod genotype	0.00439285	1 in	227.643
sev|N1868I65%	sev|mildCP (44% of total genotype frequency)	0.000113579	sev|sev	0.00283169
	sev|N1868I	0.000563618	sev|mod	0.00156116
	sev|WT	0.0106496	sev|mildCP	0.0111146
	mod|mod (21% of total genotype frequency)	2.08157e-06	sev|N1868Ipatient (total at risk)	0.00283169
	mod|mildCP	0.000140427	sev|N1868Ipatient (assumed penetrance, 65%)	0.0018406
	mod|N1868I	0.000306612	sev|N1868Ipartner (total at risk)	0.0243469
	mod|WT	0.00579343	sev|N1868Ipartner (assumed penetrance, 5%)	0.00121734
	mildCP|mildCP	0.000497359
	mildCP|N1868I	0.00217189
	mildCP|WT	0.0410379
	N1868I|N1868I	0.00237108
	N1868I|WT	0.0896032
			Total risk STGD1, penetrance 5%partner and 65%patient	0.0185654	1 in	53.8636
			of which sev|sev or sev|mod genotype	0.00439285	1 in	227.643
STGD1 risk for offspring of a known carrier of an ABCA4 variant (from a STGD1 family) and an unaffected partner with unknown ABCA4 genotype
PATIENT GENOTYPE	UNAFFECTED PARTNER RISK GENOTYPES		AFFECTED OFFSPRING POSSIBLE GENOTYPES
sev|WT	sev|mildCP (44% of total genotype frequency)	0.000113579	sev|sev	0.00283169
	sev|N1868I	0.000563618	sev|mod	0.00156116
	sev|WT	0.0106496	sev|mildCP	0.0111146
	mod|mod (21% of total genotype frequency)	2.08157e-06	sev|N1868Ipartner (total at risk)	0.0243469
	mod|mildCP	0.000140427	sev|N1868Ipartner (assumed penetrance, 5%)	0.00121734
	mod|N1868I	0.000306612
	mod|WT	0.00579343
	mildCP|mildCP	0.000497359
	mildCP|N1868I	0.00217189
	mildCP|WT	0.0410379
	N1868I|N1868I	0.00237108
	N1868I|WT	0.0896032
			Total risk STGD1, penetrance 5%	0.0167248	1 in	59.7913
			of which sev|sev or sev|mod genotype	0.00439285	1 in	227.643
mod|WT	sev|mildCP (44% of total genotype frequency)	0.000113579	sev|mod	0.00283169
	sev|N1868I	0.000563618	mod|mod	0.00156116
	sev|WT	0.0106496
	mod|mod (21% of total genotype frequency)	2.08157e-06
	mod|mildCP	0.000140427
	mod|N1868I	0.000306612
	mod|WT	0.00579343
			Total risk STGD1	0.00439285	1 in	227.643
			of which sev|sev or sev|mod genotype	0.00283169	1 in	353.146
mildCP|WT	sev|mildCP (44% of total genotype frequency)	0.000113579	sev|mildCP	0.00283169
	sev|N1868I	0.000563618
	sev|WT	0.0106496
			Total risk STGD1	0.00283169	1 in	353.146
			of which sev|sev or sev|mod genotype	0	0
N1868I65%|WT	sev|mildCP (44% of total genotype frequency)	0.000113579	sev|N1868Ipatient (total at risk)	0.00283169
	sev|N1868I	0.000563618	sev|N1868Ipatient (assumed penetrance, 65%)	0.0018406
	sev|WT	0.0106496
			Total risk STGD1, penetrance 65%	0.0018406	1 in	543.301
			of which sev|sev or sev|mod genotype	0	0
N1868I5%|WT	sev|mildCP (44% of total genotype frequency)	0.000113579	sev|N1868Ipatient (total at risk)	0.00283169
	sev|N1868I	0.000563618	sev|N1868Ipatient (assumed penetrance, 5%)	0.000141585
	sev|WT	0.0106496
			Total risk STGD1, penetrance 5%	0.000141585	1 in	7062.91
			of which sev|sev or sev|mod genotype	0	0

## Sheet: 7.2 De novo (Kong)
Table S7.2 - Updated recurrence risk estimates based on the non-Finnish European gnomAD population including missing heritability and de novo variants (Kong et al. 2012; PMID 22914163)
Sum allele frequency by severity category (ABCA4 variant severity average)		Including missing heritability and de novo variants
Sum AF sev	Sum allele frequency of severe alleles	0.00585428
Sum AF mod	Sum allele frequency of moderately severe alleles	0.00316001
Sum AF mildCP	Sum allele frequency of mild alleles with complete penetrance	0.0223036
Sum AF N1868I	Sum allele frequency of mild allele with incomplete penetrance c.5603A>T p.Asn1868Ile	0.0486938
Sum AF WT	Sum allele frequency of wildtype alleles	0.919988
Genotype frequencies in the general population
		sev	mod	mildCP	N1868I	WT
		0.00585428	0.00316001	0.0223036	0.0486938	0.919988
sev	0.00585428	3.42725e-05	1.84996e-05	0.000130571	0.000285067	0.00538587
mod	0.00316001	1.84996e-05	9.98567e-06	7.04796e-05	0.000153873	0.00290717
mildCP	0.0223036	0.000130571	7.04796e-05	0.000497451	0.00108605	0.0205191
N1868I	0.0486938	0.000285067	0.000153873	0.00108605	0.00237108	0.0447977
WT	0.919988	0.00538587	0.00290717	0.0205191	0.0447977	0.846379
STGD1 risk for offspring of a STGD1 patient and an unaffected partner with unknown ABCA4 genotype
PATIENT GENOTYPE	UNAFFECTED PARTNER RISK GENOTYPES		AFFECTED OFFSPRING POSSIBLE GENOTYPES
sev|sev	sev|mildCP (44% of total genotype frequency)	0.000114903	sev|sev	0.00572838
	sev|N1868I	0.000570133	sev|mod	0.00313362
	sev|WT	0.0107717	sev|mildCP	0.0222305
	mod|mod (21% of total genotype frequency)	2.09699e-06	sev|N1868Ipartner (total at risk)	0.0486938
	mod|mildCP	0.000140959	sev|N1868Ipartner (assumed penetrance, 5%)	0.00243469
	mod|N1868I	0.000307746
	mod|WT	0.00581435
	mildCP|mildCP	0.000497451
	mildCP|N1868I	0.00217209
	mildCP|WT	0.0410381
	N1868I|N1868I	0.00237108
	N1868I|WT	0.0895954
			Total risk STGD1, penetrance 5%	0.0335272	1 in	29.8266
			of which sev|sev or sev|mod genotype	0.00886201	1 in	112.841
sev|mod	sev|mildCP (44% of total genotype frequency)	0.000114903	sev|sev	0.00286419
	sev|N1868I	0.000570133	sev|mod	0.004431
	sev|WT	0.0107717	mod|mod	0.00156681
	mod|mod (21% of total genotype frequency)	2.09699e-06	sev|mildCP	0.0111152
	mod|mildCP	0.000140959	sev|N1868Ipartner (total at risk)	0.0243469
	mod|N1868I	0.000307746	sev|N1868Ipartner (assumed penetrance, 5%)	0.00121734
	mod|WT	0.00581435
	mildCP|mildCP	0.000497451
	mildCP|N1868I	0.00217209
	mildCP|WT	0.0410381
	N1868I|N1868I	0.00237108
	N1868I|WT	0.0895954
			Total risk STGD1, penetrance 5%	0.0211946	1 in	47.1818
			of which sev|sev or sev|mod genotype	0.00729519	1 in	137.077
mod|mod	sev|mildCP (44% of total genotype frequency)	0.000114903	sev|mod	0.00572838
	sev|N1868I	0.000570133	mod|mod	0.00313362
	sev|WT	0.0107717
	mod|mod (21% of total genotype frequency)	2.09699e-06
	mod|mildCP	0.000140959
	mod|N1868I	0.000307746
	mod|WT	0.00581435
	mildCP|mildCP	0.000497451
	mildCP|N1868I	0.00217209
	mildCP|WT	0.0410381
	N1868I|N1868I	0.00237108
	N1868I|WT	0.0895954
			Total risk STGD1	0.00886201	1 in	112.841
	2.07492		of which sev|sev or sev|mod genotype	0.00572838	1 in	174.569
sev|mildCP	sev|mildCP (44% of total genotype frequency)	0.000114903	sev|sev	0.00286419
	sev|N1868I	0.000570133	sev|mod	0.00156681
	sev|WT	0.0107717	sev|mildCP	0.0139794
	mod|mod (21% of total genotype frequency)	2.09699e-06	sev|N1868Ipartner (total at risk)	0.0243469
	mod|mildCP	0.000140959	sev|N1868Ipartner (assumed penetrance, 5%)	0.00121734
	mod|N1868I	0.000307746
	mod|WT	0.00581435
	mildCP|mildCP	0.000497451
	mildCP|N1868I	0.00217209
	mildCP|WT	0.0410381
	N1868I|N1868I	0.00237108
	N1868I|WT	0.0895954
			Total risk STGD1, penetrance 5%	0.0196278	1 in	50.9482
			of which sev|sev or sev|mod genotype	0.004431	1 in	225.683
sev|N1868I65%	sev|mildCP (44% of total genotype frequency)	0.000114903	sev|sev	0.00286419
	sev|N1868I	0.000570133	sev|mod	0.00156681
	sev|WT	0.0107717	sev|mildCP	0.0111152
	mod|mod (21% of total genotype frequency)	2.09699e-06	sev|N1868Ipatient (total at risk)	0.00286419
	mod|mildCP	0.000140959	sev|N1868Ipatient (assumed penetrance, 65%)	0.00186172
	mod|N1868I	0.000307746	sev|N1868Ipartner (total at risk)	0.0243469
	mod|WT	0.00581435	sev|N1868Ipartner (assumed penetrance, 5%)	0.00121734
	mildCP|mildCP	0.000497451
	mildCP|N1868I	0.00217209
	mildCP|WT	0.0410381
	N1868I|N1868I	0.00237108
	N1868I|WT	0.0895954
			Total risk STGD1, penetrance 5%partner and 65%patient	0.0186253	1 in	53.6904
			of which sev|sev or sev|mod genotype	0.004431	1 in	225.683
STGD1 risk for offspring of a known carrier of an ABCA4 variant (from a STGD1 family) and an unaffected partner with unknown ABCA4 genotype
PATIENT GENOTYPE	UNAFFECTED PARTNER RISK GENOTYPES		AFFECTED OFFSPRING POSSIBLE GENOTYPES
sev|WT	sev|mildCP (44% of total genotype frequency)	0.000114903	sev|sev	0.00286419
	sev|N1868I	0.000570133	sev|mod	0.00156681
	sev|WT	0.0107717	sev|mildCP	0.0111152
	mod|mod (21% of total genotype frequency)	2.09699e-06	sev|N1868Ipartner (total at risk)	0.0243469
	mod|mildCP	0.000140959	sev|N1868Ipartner (assumed penetrance, 5%)	0.00121734
	mod|N1868I	0.000307746
	mod|WT	0.00581435
	mildCP|mildCP	0.000497451
	mildCP|N1868I	0.00217209
	mildCP|WT	0.0410381
	N1868I|N1868I	0.00237108
	N1868I|WT	0.0895954
			Total risk STGD1, penetrance 5%	0.0167636	1 in	59.6531
			of which sev|sev or sev|mod genotype	0.004431	1 in	225.683
mod|WT	sev|mildCP (44% of total genotype frequency)	0.000114903	sev|mod	0.00286419
	sev|N1868I	0.000570133	mod|mod	0.00156681
	sev|WT	0.0107717
	mod|mod (21% of total genotype frequency)	2.09699e-06
	mod|mildCP	0.000140959
	mod|N1868I	0.000307746
	mod|WT	0.00581435
			Total risk STGD1	0.004431	1 in	225.683
			of which sev|sev or sev|mod genotype	0.00286419	1 in	349.139
mildCP|WT	sev|mildCP (44% of total genotype frequency)	0.000114903	sev|mildCP	0.00286419
	sev|N1868I	0.000570133
	sev|WT	0.0107717
			Total risk STGD1	0.00286419	1 in	349.139
			of which sev|sev or sev|mod genotype	0	0
N1868I65%|WT	sev|mildCP (44% of total genotype frequency)	0.000114903	sev|N1868Ipatient (total at risk)	0.00286419
	sev|N1868I	0.000570133	sev|N1868Ipatient (assumed penetrance, 65%)	0.00186172
	sev|WT	0.0107717
			Total risk STGD1, penetrance 65%	0.00186172	1 in	537.136
			of which sev|sev or sev|mod genotype	0	0
N1868I5%|WT	sev|mildCP (44% of total genotype frequency)	0.000114903	sev|N1868Ipatient (total at risk)	0.00286419
	sev|N1868I	0.000570133	sev|N1868Ipatient (assumed penetrance, 5%)	0.00014321
	sev|WT	0.0107717
			Total risk STGD1, penetrance 5%	0.00014321	1 in	6982.77
			of which sev|sev or sev|mod genotype	0	0

## Sheet: 7.3 De novo (Li)
Table S7.3 - Updated recurrence risk estimates based on the non-Finnish European gnomAD population including missing heritability and de novo variants (Li et al. 2023; PMID 36729443)
Sum allele frequency by severity category (ABCA4 variant severity average)		Including missing heritability and de novo variants
Sum AF sev	Sum allele frequency of severe alleles	0.00599728
Sum AF mod	Sum allele frequency of moderately severe alleles	0.00326256
Sum AF mildCP	Sum allele frequency of mild alleles with complete penetrance	0.0231104
Sum AF N1868I	Sum allele frequency of mild allele with incomplete penetrance c.5603A>T p.Asn1868Ile	0.0486938
Sum AF WT	Sum allele frequency of wildtype alleles	0.918936
Genotype frequencies in the general population
		sev	mod	mildCP	N1868I	WT
		0.00599728	0.00326256	0.0231104	0.0486938	0.918936
sev	0.00599728	3.59674e-05	1.95665e-05	0.0001386	0.00029203	0.00551112
mod	0.00326256	1.95665e-05	1.06443e-05	7.5399e-05	0.000158866	0.00299808
mildCP	0.0231104	0.0001386	7.5399e-05	0.000534091	0.00112533	0.021237
N1868I	0.0486938	0.00029203	0.000158866	0.00112533	0.00237108	0.0447464
WT	0.918936	0.00551112	0.00299808	0.021237	0.0447464	0.844443
STGD1 risk for offspring of a STGD1 patient and an unaffected partner with unknown ABCA4 genotype
PATIENT GENOTYPE	UNAFFECTED PARTNER RISK GENOTYPES		AFFECTED OFFSPRING POSSIBLE GENOTYPES
sev|sev	sev|mildCP (44% of total genotype frequency)	0.000121968	sev|sev	0.00586414
	sev|N1868I	0.000584061	sev|mod	0.00323458
	sev|WT	0.0110222	sev|mildCP	0.0230328
	mod|mod (21% of total genotype frequency)	2.2353e-06	sev|N1868Ipartner (total at risk)	0.0486938
	mod|mildCP	0.000150798	sev|N1868Ipartner (assumed penetrance, 5%)	0.00243469
	mod|N1868I	0.000317732
	mod|WT	0.00599616
	mildCP|mildCP	0.000534091
	mildCP|N1868I	0.00225067
	mildCP|WT	0.042474
	N1868I|N1868I	0.00237108
	N1868I|WT	0.0894929
			Total risk STGD1, penetrance 5%	0.0345662	1 in	28.93
			of which sev|sev or sev|mod genotype	0.00909872	1 in	109.906
sev|mod	sev|mildCP (44% of total genotype frequency)	0.000121968	sev|sev	0.00293207
	sev|N1868I	0.000584061	sev|mod	0.00454936
	sev|WT	0.0110222	mod|mod	0.00161729
	mod|mod (21% of total genotype frequency)	2.2353e-06	sev|mildCP	0.0115164
	mod|mildCP	0.000150798	sev|N1868Ipartner (total at risk)	0.0243469
	mod|N1868I	0.000317732	sev|N1868Ipartner (assumed penetrance, 5%)	0.00121734
	mod|WT	0.00599616
	mildCP|mildCP	0.000534091
	mildCP|N1868I	0.00225067
	mildCP|WT	0.042474
	N1868I|N1868I	0.00237108
	N1868I|WT	0.0894929
			Total risk STGD1, penetrance 5%	0.0218325	1 in	45.8034
			of which sev|sev or sev|mod genotype	0.00748143	1 in	133.664
mod|mod	sev|mildCP (44% of total genotype frequency)	0.000121968	sev|mod	0.00586414
	sev|N1868I	0.000584061	mod|mod	0.00323458
	sev|WT	0.0110222
	mod|mod (21% of total genotype frequency)	2.2353e-06
	mod|mildCP	0.000150798
	mod|N1868I	0.000317732
	mod|WT	0.00599616
	mildCP|mildCP	0.000534091
	mildCP|N1868I	0.00225067
	mildCP|WT	0.042474
	N1868I|N1868I	0.00237108
	N1868I|WT	0.0894929
			Total risk STGD1	0.00909872	1 in	109.906
	2.07492		of which sev|sev or sev|mod genotype	0.00586414	1 in	170.528
sev|mildCP	sev|mildCP (44% of total genotype frequency)	0.000121968	sev|sev	0.00293207
	sev|N1868I	0.000584061	sev|mod	0.00161729
	sev|WT	0.0110222	sev|mildCP	0.0144485
	mod|mod (21% of total genotype frequency)	2.2353e-06	sev|N1868Ipartner (total at risk)	0.0243469
	mod|mildCP	0.000150798	sev|N1868Ipartner (assumed penetrance, 5%)	0.00121734
	mod|N1868I	0.000317732
	mod|WT	0.00599616
	mildCP|mildCP	0.000534091
	mildCP|N1868I	0.00225067
	mildCP|WT	0.042474
	N1868I|N1868I	0.00237108
	N1868I|WT	0.0894929
			Total risk STGD1, penetrance 5%	0.0202152	1 in	49.4678
			of which sev|sev or sev|mod genotype	0.00454936	1 in	219.811
sev|N1868I65%	sev|mildCP (44% of total genotype frequency)	0.000121968	sev|sev	0.00293207
	sev|N1868I	0.000584061	sev|mod	0.00161729
	sev|WT	0.0110222	sev|mildCP	0.0115164
	mod|mod (21% of total genotype frequency)	2.2353e-06	sev|N1868Ipatient (total at risk)	0.00293207
	mod|mildCP	0.000150798	sev|N1868Ipatient (assumed penetrance, 65%)	0.00190584
	mod|N1868I	0.000317732	sev|N1868Ipartner (total at risk)	0.0243469
	mod|WT	0.00599616	sev|N1868Ipartner (assumed penetrance, 5%)	0.00121734
	mildCP|mildCP	0.000534091
	mildCP|N1868I	0.00225067
	mildCP|WT	0.042474
	N1868I|N1868I	0.00237108
	N1868I|WT	0.0894929
			Total risk STGD1, penetrance 5%partner and 65%patient	0.0191889	1 in	52.1133
			of which sev|sev or sev|mod genotype	0.00454936	1 in	219.811
STGD1 risk for offspring of a known carrier of an ABCA4 variant (from a STGD1 family) and an unaffected partner with unknown ABCA4 genotype
PATIENT GENOTYPE	UNAFFECTED PARTNER RISK GENOTYPES		AFFECTED OFFSPRING POSSIBLE GENOTYPES
sev|WT	sev|mildCP (44% of total genotype frequency)	0.000121968	sev|sev	0.00293207
	sev|N1868I	0.000584061	sev|mod	0.00161729
	sev|WT	0.0110222	sev|mildCP	0.0115164
	mod|mod (21% of total genotype frequency)	2.2353e-06	sev|N1868Ipartner (total at risk)	0.0243469
	mod|mildCP	0.000150798	sev|N1868Ipartner (assumed penetrance, 5%)	0.00121734
	mod|N1868I	0.000317732
	mod|WT	0.00599616
	mildCP|mildCP	0.000534091
	mildCP|N1868I	0.00225067
	mildCP|WT	0.042474
	N1868I|N1868I	0.00237108
	N1868I|WT	0.0894929
			Total risk STGD1, penetrance 5%	0.0172831	1 in	57.86
			of which sev|sev or sev|mod genotype	0.00454936	1 in	219.811
mod|WT	sev|mildCP (44% of total genotype frequency)	0.000121968	sev|mod	0.00293207
	sev|N1868I	0.000584061	mod|mod	0.00161729
	sev|WT	0.0110222
	mod|mod (21% of total genotype frequency)	2.2353e-06
	mod|mildCP	0.000150798
	mod|N1868I	0.000317732
	mod|WT	0.00599616
			Total risk STGD1	0.00454936	1 in	219.811
			of which sev|sev or sev|mod genotype	0.00293207	1 in	341.056
mildCP|WT	sev|mildCP (44% of total genotype frequency)	0.000121968	sev|mildCP	0.00293207
	sev|N1868I	0.000584061
	sev|WT	0.0110222
			Total risk STGD1	0.00293207	1 in	341.056
			of which sev|sev or sev|mod genotype	0	0
N1868I65%|WT	sev|mildCP (44% of total genotype frequency)	0.000121968	sev|N1868Ipatient (total at risk)	0.00293207
	sev|N1868I	0.000584061	sev|N1868Ipatient (assumed penetrance, 65%)	0.00190584
	sev|WT	0.0110222
			Total risk STGD1, penetrance 65%	0.00190584	1 in	524.702
			of which sev|sev or sev|mod genotype	0	0
N1868I5%|WT	sev|mildCP (44% of total genotype frequency)	0.000121968	sev|N1868Ipatient (total at risk)	0.00293207
	sev|N1868I	0.000584061	sev|N1868Ipatient (assumed penetrance, 5%)	0.000146603
	sev|WT	0.0110222
			Total risk STGD1, penetrance 5%	0.000146603	1 in	6821.13
			of which sev|sev or sev|mod genotype	0	0

## Sheet: 7.4 Reduced Penetrance (Final)
Table S7.4 - Final updated recurrence risk estimates based on the non-Finnish European gnomAD population including missing heritability, de novo variants (Kong et al. 2012; PMID 22914163) and reduced penetrance
Sum allele frequency by severity category (ABCA4 variant severity average)		Including missing heritability, de novo variants and reduced penetrance
Sum AF sev	Sum allele frequency of severe alleles	0.00585428
Sum AF mod	Sum allele frequency of moderately severe alleles	0.00316001
Sum AF mildCP	Sum allele frequency of mild alleles with complete penetrance	0.01459
Sum AF N1868I	Sum allele frequency of mild allele with incomplete penetrance c.5603A>T p.Asn1868Ile	0.0486938
Sum AF WT	Sum allele frequency of wildtype alleles	0.927702
Genotype frequencies in the general population
		sev	mod	mildCP	N1868I	WT
		0.00585428	0.00316001	0.01459	0.0486938	0.927702
sev	0.00585428	3.42725e-05	1.84996e-05	8.54141e-05	0.000285067	0.00543102
mod	0.00316001	1.84996e-05	9.98567e-06	4.61047e-05	0.000153873	0.00293155
mildCP	0.01459	8.54141e-05	4.61047e-05	0.000212869	0.000710444	0.0135352
N1868I	0.0486938	0.000285067	0.000153873	0.000710444	0.00237108	0.0451733
WT	0.927702	0.00543102	0.00293155	0.0135352	0.0451733	0.860631
STGD1 risk for offspring of a STGD1 patient and an unaffected partner with unknown ABCA4 genotype
PATIENT GENOTYPE	UNAFFECTED PARTNER RISK GENOTYPES		AFFECTED OFFSPRING POSSIBLE GENOTYPES				RISK FEMALE OFFSPRING	RISK MALE OFFSPRING
sev|sev	sev|mildCP (44% of total genotype frequency)	7.51644e-05	sev|sev	0.00575367			0.00575367	0.00575367
	sev|N1868I	0.000570133	sev|mod	0.00313362			0.00313362	0.00313362
	sev|WT	0.010862	sev|mildCP	0.0145422			0.0171598	0.0119246
	mod|mod (21% of total genotype frequency)	2.09699e-06	sev|N1868Ipartner (total at risk)	0.0486938			0.0574586	0.0399289
	mod|mildCP	9.22094e-05	sev|N1868Ipartner (assumed penetrance, 5%)	0.00243469			0.00287293	0.00199644
	mod|N1868I	0.000307746
	mod|WT	0.0058631
	mildCP|mildCP	0.000212869
	mildCP|N1868I	0.00142089
	mildCP|WT	0.0270704
	N1868I|N1868I	0.00237108
	N1868I|WT	0.0903466
			Total risk STGD1, penetrance 5%	0.0258642	1 in	38.6635	0.02892	0.0228083
			of which sev|sev or sev|mod genotype	0.00888729	1 in	112.52	0.00888729	0.00888729
sev|mod	sev|mildCP (44% of total genotype frequency)	7.51644e-05	sev|sev	0.00287684			0.00287684	0.00287684
	sev|N1868I	0.000570133	sev|mod	0.00444365			0.00444365	0.00444365
	sev|WT	0.010862	mod|mod	0.00156681			0.00156681	0.00156681
	mod|mod (21% of total genotype frequency)	2.09699e-06	sev|mildCP	0.0072711			0.0085799	0.0059623
	mod|mildCP	9.22094e-05	sev|N1868Ipartner (total at risk)	0.0243469			0.0287293	0.0199644
	mod|N1868I	0.000307746	sev|N1868Ipartner (assumed penetrance, 5%)	0.00121734			0.00143647	0.000998222
	mod|WT	0.0058631
	mildCP|mildCP	0.000212869
	mildCP|N1868I	0.00142089
	mildCP|WT	0.0270704
	N1868I|N1868I	0.00237108
	N1868I|WT	0.0903466
			Total risk STGD1, penetrance 5%	0.0173757	1 in	57.5515	0.0189037	0.0158478
			of which sev|sev or sev|mod genotype	0.00732048	1 in	136.603	0.00732048	0.00732048
mod|mod	sev|mildCP (44% of total genotype frequency)	7.51644e-05	sev|mod	0.00575367			0.00575367	0.00575367
	sev|N1868I	0.000570133	mod|mod	0.00313362			0.00313362	0.00313362
	sev|WT	0.010862
	mod|mod (21% of total genotype frequency)	2.09699e-06
	mod|mildCP	9.22094e-05
	mod|N1868I	0.000307746
	mod|WT	0.0058631
	mildCP|mildCP	0.000212869
	mildCP|N1868I	0.00142089
	mildCP|WT	0.0270704
	N1868I|N1868I	0.00237108
	N1868I|WT	0.0903466
			Total risk STGD1	0.00888729	1 in	112.52	0.00888729	0.00888729
			of which sev|sev or sev|mod genotype	0.00575367	1 in	173.802	0.00575367	0.00575367
sev|mildCP	sev|mildCP (44% of total genotype frequency)	7.51644e-05	sev|sev	0.00287684			0.00287684	0.00287684
	sev|N1868I	0.000570133	sev|mod	0.00156681			0.00156681	0.00156681
	sev|WT	0.010862	sev|mildCP	0.0101479			0.0119746	0.00832131
	mod|mod (21% of total genotype frequency)	2.09699e-06	sev|N1868Ipartner (total at risk)	0.0243469			0.0287293	0.0199644
	mod|mildCP	9.22094e-05	sev|N1868Ipartner (assumed penetrance, 5%)	0.00121734			0.00143647	0.000998222
	mod|N1868I	0.000307746
	mod|WT	0.0058631
	mildCP|mildCP	0.000212869
	mildCP|N1868I	0.00142089
	mildCP|WT	0.0270704
	N1868I|N1868I	0.00237108
	N1868I|WT	0.0903466
			Total risk STGD1, penetrance 5%	0.0158089	1 in	63.2554	0.0178547	0.0137632
			of which sev|sev or sev|mod genotype	0.00444365	1 in	225.04	0.00444365	0.00444365
sev|N1868I65%	sev|mildCP (44% of total genotype frequency)	7.51644e-05	sev|sev	0.00287684			0.00287684	0.00287684
	sev|N1868I	0.000570133	sev|mod	0.00156681			0.00156681	0.00156681
	sev|WT	0.010862	sev|mildCP	0.0072711			0.0085799	0.0059623
	mod|mod (21% of total genotype frequency)	2.09699e-06	sev|N1868Ipatient (total at risk)	0.00287684			0.00339467	0.00235901
	mod|mildCP	9.22094e-05	sev|N1868Ipatient (assumed penetrance, 65%)	0.00186994			0.00220653	0.00153335
	mod|N1868I	0.000307746	sev|N1868Ipartner (total at risk)	0.0243469			0.0287293	0.0199644
	mod|WT	0.0058631	sev|N1868Ipartner (assumed penetrance, 5%)	0.00121734			0.00143647	0.000998222
	mildCP|mildCP	0.000212869
	mildCP|N1868I	0.00142089
	mildCP|WT	0.0270704
	N1868I|N1868I	0.00237108
	N1868I|WT	0.0903466
			Total risk STGD1, penetrance 5%partner and 65%patient	0.014802	1 in	67.5583	0.0166665	0.0129375
			of which sev|sev or sev|mod genotype	0.00444365	1 in	225.04	0.00444365	0.00444365
STGD1 risk for offspring of a known carrier of an ABCA4 variant (from a STGD1 family) and an unaffected partner with unknown ABCA4 genotype
PATIENT GENOTYPE	UNAFFECTED PARTNER RISK GENOTYPES		AFFECTED OFFSPRING POSSIBLE GENOTYPES				RISK FEMALE OFFSPRING	RISK MALE OFFSPRING
sev|WT	sev|mildCP (44% of total genotype frequency)	7.51644e-05	sev|sev	0.00287684			0.00287684	0.00287684
	sev|N1868I	0.000570133	sev|mod	0.00156681			0.00156681	0.00156681
	sev|WT	0.010862	sev|mildCP	0.0072711			0.0085799	0.0059623
	mod|mod (21% of total genotype frequency)	2.09699e-06	sev|N1868Ipartner (total at risk)	0.0243469			0.0287293	0.0199644
	mod|mildCP	9.22094e-05	sev|N1868Ipartner (assumed penetrance, 5%)	0.00121734			0.00143647	0.000998222
	mod|N1868I	0.000307746
	mod|WT	0.0058631
	mildCP|mildCP	0.000212869
	mildCP|N1868I	0.00142089
	mildCP|WT	0.0270704
	N1868I|N1868I	0.00237108
	N1868I|WT	0.0903466
			Total risk STGD1, penetrance 5%	0.0129321	1 in	77.327	0.01446	0.0114042
			of which sev|sev or sev|mod genotype	0.00444365	1 in	225.04	0.00444365	0.00444365
mod|WT	sev|mildCP (44% of total genotype frequency)	7.51644e-05	sev|mod	0.00287684			0.00287684	0.00287684
	sev|N1868I	0.000570133	mod|mod	0.00156681			0.00156681	0.00156681
	sev|WT	0.010862
	mod|mod (21% of total genotype frequency)	2.09699e-06
	mod|mildCP	9.22094e-05
	mod|N1868I	0.000307746
	mod|WT	0.0058631
			Total risk STGD1	0.00444365	1 in	225.04	0.00444365	0.00444365
			of which sev|sev or sev|mod genotype	0.00287684	1 in	347.604	0.00287684	0.00287684
mildCP|WT	sev|mildCP (44% of total genotype frequency)	7.51644e-05	sev|mildCP	0.00287684			0.00339467	0.00235901
	sev|N1868I	0.000570133
	sev|WT	0.010862
			Total risk STGD1	0.00287684	1 in	347.604	0.00339467	0.00235901
			of which sev|sev or sev|mod genotype	0	0		0	0
N1868I65%|WT	sev|mildCP (44% of total genotype frequency)	7.51644e-05	sev|N1868Ipatient (total at risk)	0.00287684			0.00339467	0.00235901
	sev|N1868I	0.000570133	sev|N1868Ipatient (assumed penetrance, 65%)	0.00186994			0.00220653	0.00153335
	sev|WT	0.010862
			Total risk STGD1, penetrance 65%	0.00186994	1 in	534.776	0.00220653	0.00153335
			of which sev|sev or sev|mod genotype	0	0		0	0
N1868I5%|WT	sev|mildCP (44% of total genotype frequency)	7.51644e-05	sev|N1868Ipatient (total at risk)	0.00287684			0.00339467	0.00235901
	sev|N1868I	0.000570133	sev|N1868Ipatient (assumed penetrance, 5%)	0.000143842			0.000169733	0.00011795
	sev|WT	0.010862
			Total risk STGD1, penetrance 5%	0.000143842	1 in	6952.08	0.000169733	0.00011795
			of which sev|sev or sev|mod genotype	0	0		0	0

## Sheet: 7.5 Overestimate
Table S7.5 - Overestimate of updated recurrence risk estimates based on the non-Finnish European gnomAD population including missing heritability, de novo variants (Kong et al. 2012; PMID 22914163) and reduced penetrance
Sum allele frequency by severity category (ABCA4 variant severity overestimate)		Including missing heritability, de novo variants and reduced penetrance (overestimate)
Sum AF sev	Sum allele frequency of severe alleles	0.00636752
Sum AF mod	Sum allele frequency of moderately severe alleles	0.0040779
Sum AF mildCP	Sum allele frequency of mild alleles with complete penetrance	0.0186894
Sum AF N1868I	Sum allele frequency of mild allele with incomplete penetrance c.5603A>T p.Asn1868Ile	0.0656266
Sum AF WT	Sum allele frequency of wildtype alleles	0.919836
Genotype frequencies in the general population
		sev	mod	mildCP	N1868I	WT
		0.00636752	0.0040779	0.0186894	0.0656266	0.919836
sev	0.00636752	4.05453e-05	2.59661e-05	0.000119005	0.000417878	0.00585707
mod	0.0040779	2.59661e-05	1.66293e-05	7.62135e-05	0.000267618	0.003751
mildCP	0.0186894	0.000119005	7.62135e-05	0.000349294	0.00122652	0.0171912
N1868I	0.0656266	0.000417878	0.000267618	0.00122652	0.00430685	0.0603657
WT	0.919836	0.00585707	0.003751	0.0171912	0.0603657	0.846098
STGD1 risk for offspring of a STGD1 patient and an unaffected partner with unknown ABCA4 genotype
PATIENT GENOTYPE	UNAFFECTED PARTNER RISK GENOTYPES		AFFECTED OFFSPRING POSSIBLE GENOTYPES				RISK FEMALE OFFSPRING	RISK MALE OFFSPRING
sev|sev	sev|mildCP (44% of total genotype frequency)	0.000104725	sev|sev	0.00632731			0.00632731	0.00632731
	sev|N1868I	0.000835757	sev|mod	0.00409832			0.00409832	0.00409832
	sev|WT	0.0117141	sev|mildCP	0.0188956			0.0222968	0.0154944
	mod|mod (21% of total genotype frequency)	3.49215e-06	sev|N1868Ipartner (total at risk)	0.0665845			0.0785697	0.0545993
	mod|mildCP	0.000152427	sev|N1868Ipartner (assumed penetrance, 5%)	0.00332923			0.00392849	0.00272997
	mod|N1868I	0.000535237
	mod|WT	0.007502
	mildCP|mildCP	0.000349294
	mildCP|N1868I	0.00245304
	mildCP|WT	0.0343824
	N1868I|N1868I	0.00430685
	N1868I|WT	0.120731
			Total risk STGD1, penetrance 5%	0.0326504	1 in	30.6275	0.0366509	0.02865
			of which sev|sev or sev|mod genotype	0.0104256	1 in	95.9174	0.0104256	0.0104256
sev|mod	sev|mildCP (44% of total genotype frequency)	0.000104725	sev|sev	0.00316366			0.00316366	0.00316366
	sev|N1868I	0.000835757	sev|mod	0.00521282			0.00521282	0.00521282
	sev|WT	0.0117141	mod|mod	0.00204916			0.00204916	0.00204916
	mod|mod (21% of total genotype frequency)	3.49215e-06	sev|mildCP	0.00944779			0.0111484	0.00774719
	mod|mildCP	0.000152427	sev|N1868Ipartner (total at risk)	0.0332923			0.0392849	0.0272997
	mod|N1868I	0.000535237	sev|N1868Ipartner (assumed penetrance, 5%)	0.00166461			0.00196424	0.00136498
	mod|WT	0.007502
	mildCP|mildCP	0.000349294
	mildCP|N1868I	0.00245304
	mildCP|WT	0.0343824
	N1868I|N1868I	0.00430685
	N1868I|WT	0.120731
			Total risk STGD1, penetrance 5%	0.021538	1 in	46.4295	0.0235383	0.0195378
			of which sev|sev or sev|mod genotype	0.00837647	1 in	119.382	0.00837647	0.00837647
mod|mod	sev|mildCP (44% of total genotype frequency)	0.000104725	sev|mod	0.00632731			0.00632731	0.00632731
	sev|N1868I	0.000835757	mod|mod	0.00409832			0.00409832	0.00409832
	sev|WT	0.0117141
	mod|mod (21% of total genotype frequency)	3.49215e-06
	mod|mildCP	0.000152427
	mod|N1868I	0.000535237
	mod|WT	0.007502
	mildCP|mildCP	0.000349294
	mildCP|N1868I	0.00245304
	mildCP|WT	0.0343824
	N1868I|N1868I	0.00430685
	N1868I|WT	0.120731
			Total risk STGD1	0.0104256	1 in	95.9174	0.0104256	0.0104256
			of which sev|sev or sev|mod genotype	0.00632731	1 in	158.045	0.00632731	0.00632731
sev|mildCP	sev|mildCP (44% of total genotype frequency)	0.000104725	sev|sev	0.00316366			0.00316366	0.00316366
	sev|N1868I	0.000835757	sev|mod	0.00204916			0.00204916	0.00204916
	sev|WT	0.0117141	sev|mildCP	0.0126114			0.0148815	0.0103414
	mod|mod (21% of total genotype frequency)	3.49215e-06	sev|N1868Ipartner (total at risk)	0.0332923			0.0392849	0.0272997
	mod|mildCP	0.000152427	sev|N1868Ipartner (assumed penetrance, 5%)	0.00166461			0.00196424	0.00136498
	mod|N1868I	0.000535237
	mod|WT	0.007502
	mildCP|mildCP	0.000349294
	mildCP|N1868I	0.00245304
	mildCP|WT	0.0343824
	N1868I|N1868I	0.00430685
	N1868I|WT	0.120731
			Total risk STGD1, penetrance 5%	0.0194889	1 in	51.3113	0.0220586	0.0169192
			of which sev|sev or sev|mod genotype	0.00521282	1 in	191.835	0.00521282	0.00521282
sev|N1868I65%	sev|mildCP (44% of total genotype frequency)	0.000104725	sev|sev	0.00316366			0.00316366	0.00316366
	sev|N1868I	0.000835757	sev|mod	0.00204916			0.00204916	0.00204916
	sev|WT	0.0117141	sev|mildCP	0.00944779			0.0111484	0.00774719
	mod|mod (21% of total genotype frequency)	3.49215e-06	sev|N1868Ipatient (total at risk)	0.00316366			0.00373311	0.0025942
	mod|mildCP	0.000152427	sev|N1868Ipatient (assumed penetrance, 65%)	0.00205638			0.00242652	0.00168623
	mod|N1868I	0.000535237	sev|N1868Ipartner (total at risk)	0.0332923			0.0392849	0.0272997
	mod|WT	0.007502	sev|N1868Ipartner (assumed penetrance, 5%)	0.00166461			0.00196424	0.00136498
	mildCP|mildCP	0.000349294
	mildCP|N1868I	0.00245304
	mildCP|WT	0.0343824
	N1868I|N1868I	0.00430685
	N1868I|WT	0.120731
			Total risk STGD1, penetrance 5%partner and 65%patient	0.0183816	1 in	54.4022	0.020752	0.0160112
			of which sev|sev or sev|mod genotype	0.00521282	1 in	191.835	0.00521282	0.00521282
STGD1 risk for offspring of a known carrier of an ABCA4 variant (from a STGD1 family) and an unaffected partner with unknown ABCA4 genotype
PATIENT GENOTYPE	UNAFFECTED PARTNER RISK GENOTYPES		AFFECTED OFFSPRING POSSIBLE GENOTYPES				RISK FEMALE OFFSPRING	RISK MALE OFFSPRING
sev|WT	sev|mildCP (44% of total genotype frequency)	0.000104725	sev|sev	0.00316366			0.00316366	0.00316366
	sev|N1868I	0.000835757	sev|mod	0.00204916			0.00204916	0.00204916
	sev|WT	0.0117141	sev|mildCP	0.00944779			0.0111484	0.00774719
	mod|mod (21% of total genotype frequency)	3.49215e-06	sev|N1868Ipartner (total at risk)	0.0332923			0.0392849	0.0272997
	mod|mildCP	0.000152427	sev|N1868Ipartner (assumed penetrance, 5%)	0.00166461			0.00196424	0.00136498
	mod|N1868I	0.000535237
	mod|WT	0.007502
	mildCP|mildCP	0.000349294
	mildCP|N1868I	0.00245304
	mildCP|WT	0.0343824
	N1868I|N1868I	0.00430685
	N1868I|WT	0.120731
			Total risk STGD1, penetrance 5%	0.0163252	1 in	61.2549	0.0183255	0.014325
			of which sev|sev or sev|mod genotype	0.00521282	1 in	191.835	0.00521282	0.00521282
mod|WT	sev|mildCP (44% of total genotype frequency)	0.000104725	sev|mod	0.00316366			0.00316366	0.00316366
	sev|N1868I	0.000835757	mod|mod	0.00204916			0.00204916	0.00204916
	sev|WT	0.0117141
	mod|mod (21% of total genotype frequency)	3.49215e-06
	mod|mildCP	0.000152427
	mod|N1868I	0.000535237
	mod|WT	0.007502
			Total risk STGD1	0.00521282	1 in	191.835	0.00521282	0.00521282
			of which sev|sev or sev|mod genotype	0.00316366	1 in	316.09	0.00316366	0.00316366
mildCP|WT	sev|mildCP (44% of total genotype frequency)	0.000104725	sev|mildCP	0.00316366			0.00373311	0.0025942
	sev|N1868I	0.000835757
	sev|WT	0.0117141
			Total risk STGD1	0.00316366	1 in	316.09	0.00373311	0.0025942
			of which sev|sev or sev|mod genotype	0	0		0	0
N1868I65%|WT	sev|mildCP (44% of total genotype frequency)	0.000104725	sev|N1868Ipatient (total at risk)	0.00316366			0.00373311	0.0025942
	sev|N1868I	0.000835757	sev|N1868Ipatient (assumed penetrance, 65%)	0.00205638			0.00242652	0.00168623
	sev|WT	0.0117141
			Total risk STGD1, penetrance 65%	0.00205638	1 in	486.292	0.00242652	0.00168623
			of which sev|sev or sev|mod genotype	0	0		0	0
N1868I5%|WT	sev|mildCP (44% of total genotype frequency)	0.000104725	sev|N1868Ipatient (total at risk)	0.00316366			0.00373311	0.0025942
	sev|N1868I	0.000835757	sev|N1868Ipatient (assumed penetrance, 5%)	0.000158183			0.000186656	0.00012971
	sev|WT	0.0117141
			Total risk STGD1, penetrance 5%	0.000158183	1 in	6321.8	0.000186656	0.00012971
			of which sev|sev or sev|mod genotype	0	0		0	0

## Sheet: 7.6 Underestimate
Table S7.6 - Underestimate of updated recurrence risk estimates based on the non-Finnish European gnomAD population including missing heritability, de novo variants (Kong et al. 2012; PMID 22914163) and reduced penetrance
Sum allele frequency by severity category (ABCA4 variant severity underestimate)		Including missing heritability, de novo variants and reduced penetrance (overestimate)
Sum AF sev	Sum allele frequency of severe alleles	0.0053472
Sum AF mod	Sum allele frequency of moderately severe alleles	0.00229931
Sum AF mildCP	Sum allele frequency of mild alleles with complete penetrance	0.0105179
Sum AF N1868I	Sum allele frequency of mild allele with incomplete penetrance c.5603A>T p.Asn1868Ile	0.062777
Sum AF WT	Sum allele frequency of wildtype alleles	0.930989
Genotype frequencies in the general population
		sev	mod	mildCP	N1868I	WT
		0.0053472	0.00229931	0.0105179	0.062777	0.930989
sev	0.0053472	2.85925e-05	1.22949e-05	5.6241e-05	0.000335681	0.00497818
mod	0.00229931	1.22949e-05	5.28681e-06	2.41838e-05	0.000144344	0.00214063
mildCP	0.0105179	5.6241e-05	2.41838e-05	0.000110625	0.000660279	0.009792
N1868I	0.062777	0.000335681	0.000144344	0.000660279	0.00394095	0.0584447
WT	0.930989	0.00497818	0.00214063	0.009792	0.0584447	0.86674
STGD1 risk for offspring of a STGD1 patient and an unaffected partner with unknown ABCA4 genotype
PATIENT GENOTYPE	UNAFFECTED PARTNER RISK GENOTYPES		AFFECTED OFFSPRING POSSIBLE GENOTYPES				RISK FEMALE OFFSPRING	RISK MALE OFFSPRING
sev|sev	sev|mildCP (44% of total genotype frequency)	4.94921e-05	sev|sev	0.00533861			0.00533861	0.00533861
	sev|N1868I	0.000671362	sev|mod	0.00231027			0.00231027	0.00231027
	sev|WT	0.00995636	sev|mildCP	0.0106118			0.012522	0.00870171
	mod|mod (21% of total genotype frequency)	1.11023e-06	sev|N1868Ipartner (total at risk)	0.0635259			0.0749606	0.0520913
	mod|mildCP	4.83675e-05	sev|N1868Ipartner (assumed penetrance, 5%)	0.0031763			0.00374803	0.00260456
	mod|N1868I	0.000288687
	mod|WT	0.00428126
	mildCP|mildCP	0.000110625
	mildCP|N1868I	0.00132056
	mildCP|WT	0.019584
	N1868I|N1868I	0.00394095
	N1868I|WT	0.116889
			Total risk STGD1, penetrance 5%	0.021437	1 in	46.6483	0.0239189	0.0189551
			of which sev|sev or sev|mod genotype	0.00764888	1 in	130.738	0.00764888	0.00764888
sev|mod	sev|mildCP (44% of total genotype frequency)	4.94921e-05	sev|sev	0.0026693			0.0026693	0.0026693
	sev|N1868I	0.000671362	sev|mod	0.00382444			0.00382444	0.00382444
	sev|WT	0.00995636	mod|mod	0.00115513			0.00115513	0.00115513
	mod|mod (21% of total genotype frequency)	1.11023e-06	sev|mildCP	0.00530592			0.00626098	0.00435085
	mod|mildCP	4.83675e-05	sev|N1868Ipartner (total at risk)	0.031763			0.0374803	0.0260456
	mod|N1868I	0.000288687	sev|N1868Ipartner (assumed penetrance, 5%)	0.00158815			0.00187402	0.00130228
	mod|WT	0.00428126
	mildCP|mildCP	0.000110625
	mildCP|N1868I	0.00132056
	mildCP|WT	0.019584
	N1868I|N1868I	0.00394095
	N1868I|WT	0.116889
			Total risk STGD1, penetrance 5%	0.0145429	1 in	68.7619	0.0157839	0.013302
			of which sev|sev or sev|mod genotype	0.00649374	1 in	153.994	0.00649374	0.00649374
mod|mod	sev|mildCP (44% of total genotype frequency)	4.94921e-05	sev|mod	0.00533861			0.00533861	0.00533861
	sev|N1868I	0.000671362	mod|mod	0.00231027			0.00231027	0.00231027
	sev|WT	0.00995636
	mod|mod (21% of total genotype frequency)	1.11023e-06
	mod|mildCP	4.83675e-05
	mod|N1868I	0.000288687
	mod|WT	0.00428126
	mildCP|mildCP	0.000110625
	mildCP|N1868I	0.00132056
	mildCP|WT	0.019584
	N1868I|N1868I	0.00394095
	N1868I|WT	0.116889
			Total risk STGD1	0.00764888	1 in	130.738	0.00764888	0.00764888
			of which sev|sev or sev|mod genotype	0.00533861	1 in	187.315	0.00533861	0.00533861
sev|mildCP	sev|mildCP (44% of total genotype frequency)	4.94921e-05	sev|sev	0.0026693			0.0026693	0.0026693
	sev|N1868I	0.000671362	sev|mod	0.00115513			0.00115513	0.00115513
	sev|WT	0.00995636	sev|mildCP	0.00797522			0.00941076	0.00653968
	mod|mod (21% of total genotype frequency)	1.11023e-06	sev|N1868Ipartner (total at risk)	0.031763			0.0374803	0.0260456
	mod|mildCP	4.83675e-05	sev|N1868Ipartner (assumed penetrance, 5%)	0.00158815			0.00187402	0.00130228
	mod|N1868I	0.000288687
	mod|WT	0.00428126
	mildCP|mildCP	0.000110625
	mildCP|N1868I	0.00132056
	mildCP|WT	0.019584
	N1868I|N1868I	0.00394095
	N1868I|WT	0.116889
			Total risk STGD1, penetrance 5%	0.0133878	1 in	74.6948	0.0151092	0.0116664
			of which sev|sev or sev|mod genotype	0.00382444	1 in	261.476	0.00382444	0.00382444
sev|N1868I65%	sev|mildCP (44% of total genotype frequency)	4.94921e-05	sev|sev	0.0026693			0.0026693	0.0026693
	sev|N1868I	0.000671362	sev|mod	0.00115513			0.00115513	0.00115513
	sev|WT	0.00995636	sev|mildCP	0.00530592			0.00626098	0.00435085
	mod|mod (21% of total genotype frequency)	1.11023e-06	sev|N1868Ipatient (total at risk)	0.0026693			0.00314978	0.00218883
	mod|mildCP	4.83675e-05	sev|N1868Ipatient (assumed penetrance, 65%)	0.00173505			0.00204736	0.00142274
	mod|N1868I	0.000288687	sev|N1868Ipartner (total at risk)	0.031763			0.0374803	0.0260456
	mod|WT	0.00428126	sev|N1868Ipartner (assumed penetrance, 5%)	0.00158815			0.00187402	0.00130228
	mildCP|mildCP	0.000110625
	mildCP|N1868I	0.00132056
	mildCP|WT	0.019584
	N1868I|N1868I	0.00394095
	N1868I|WT	0.116889
			Total risk STGD1, penetrance 5%partner and 65%patient	0.0124536	1 in	80.2984	0.0140068	0.0109003
			of which sev|sev or sev|mod genotype	0.00382444	1 in	261.476	0.00382444	0.00382444
STGD1 risk for offspring of a known carrier of an ABCA4 variant (from a STGD1 family) and an unaffected partner with unknown ABCA4 genotype
PATIENT GENOTYPE	UNAFFECTED PARTNER RISK GENOTYPES		AFFECTED OFFSPRING POSSIBLE GENOTYPES				RISK FEMALE OFFSPRING	RISK MALE OFFSPRING
sev|WT	sev|mildCP (44% of total genotype frequency)	4.94921e-05	sev|sev	0.0026693			0.0026693	0.0026693
	sev|N1868I	0.000671362	sev|mod	0.00115513			0.00115513	0.00115513
	sev|WT	0.00995636	sev|mildCP	0.00530592			0.00626098	0.00435085
	mod|mod (21% of total genotype frequency)	1.11023e-06	sev|N1868Ipartner (total at risk)	0.031763			0.0374803	0.0260456
	mod|mildCP	4.83675e-05	sev|N1868Ipartner (assumed penetrance, 5%)	0.00158815			0.00187402	0.00130228
	mod|N1868I	0.000288687
	mod|WT	0.00428126
	mildCP|mildCP	0.000110625
	mildCP|N1868I	0.00132056
	mildCP|WT	0.019584
	N1868I|N1868I	0.00394095
	N1868I|WT	0.116889
			Total risk STGD1, penetrance 5%	0.0107185	1 in	93.2966	0.0119594	0.00947757
			of which sev|sev or sev|mod genotype	0.00382444	1 in	261.476	0.00382444	0.00382444
mod|WT	sev|mildCP (44% of total genotype frequency)	4.94921e-05	sev|mod	0.0026693			0.0026693	0.0026693
	sev|N1868I	0.000671362	mod|mod	0.00115513			0.00115513	0.00115513
	sev|WT	0.00995636
	mod|mod (21% of total genotype frequency)	1.11023e-06
	mod|mildCP	4.83675e-05
	mod|N1868I	0.000288687
	mod|WT	0.00428126
			Total risk STGD1	0.00382444	1 in	261.476	0.00382444	0.00382444
			of which sev|sev or sev|mod genotype	0.0026693	1 in	374.629	0.0026693	0.0026693
mildCP|WT	sev|mildCP (44% of total genotype frequency)	4.94921e-05	sev|mildCP	0.0026693			0.00314978	0.00218883
	sev|N1868I	0.000671362
	sev|WT	0.00995636
			Total risk STGD1	0.0026693	1 in	374.629	0.00314978	0.00218883
			of which sev|sev or sev|mod genotype	0	0		0	0
N1868I65%|WT	sev|mildCP (44% of total genotype frequency)	4.94921e-05	sev|N1868Ipatient (total at risk)	0.0026693			0.00314978	0.00218883
	sev|N1868I	0.000671362	sev|N1868Ipatient (assumed penetrance, 65%)	0.00173505			0.00204736	0.00142274
	sev|WT	0.00995636
			Total risk STGD1, penetrance 65%	0.00173505	1 in	576.353	0.00204736	0.00142274
			of which sev|sev or sev|mod genotype	0	0		0	0
N1868I5%|WT	sev|mildCP (44% of total genotype frequency)	4.94921e-05	sev|N1868Ipatient (total at risk)	0.0026693			0.00314978	0.00218883
	sev|N1868I	0.000671362	sev|N1868Ipatient (assumed penetrance, 5%)	0.000133465			0.000157489	0.000109441
	sev|WT	0.00995636
			Total risk STGD1, penetrance 5%	0.000133465	1 in	7492.59	0.000157489	0.000109441
			of which sev|sev or sev|mod genotype	0	0		0	0

## Sheet: 7.7 Overview Allele Frequencies
S7.7 non-Finnish European gnomAD - Allele frequency overview
Under estimate		Original	Including structural variants	Including missing heritability	Including de novo (Kong et al. 2012; PMID 22914163)	Including de novo (Li et al. 2023; PMID 36729443)	Including Reduced penetrance all mild alleles	Adjusted gnomAD AF confidence Intervals
Sum AF sev	Sum allele frequency of severe alleles	0.00490773	0.00559917	0.00572126	0.00578815	0.00574596	0.00578815	0.0053472
Sum AF mod	Sum allele frequency of moderately severe alleles	0.00252068	0.00252068	0.00258339	0.00259503	0.00259455	0.00259503	0.00229931
Sum AF mildCP	Sum allele frequency of mild alleles with complete penetrance	0.0200938	0.0200938	0.0205937	0.0205957	0.0206826	0.0111276	0.0105179
Sum AF N1868I	Sum allele frequency of mild allele with incomplete penetrance c.5603A>T p.Asn1868Ile	0.0642018	0.0642018	0.0642018	0.0642018	0.0642018	0.0642018	0.062777
Sum AF WT	Sum allele frequency of wildtype alleles	0.908276	0.907585	0.9069	0.906819	0.906775	0.916287	0.919059
Average
Sum AF sev	Sum allele frequency of severe alleles	0.00498172	0.00567316	0.00578738	0.00585428	0.00599728	0.00585428	-
Sum AF mod	Sum allele frequency of moderately severe alleles	0.0030778	0.0030778	0.00314837	0.00316001	0.00326256	0.00316001	-
Sum AF mildCP	Sum allele frequency of mild alleles with complete penetrance	0.0218017	0.0218017	0.0223015	0.0223036	0.0231104	0.01459	-
Sum AF N1868I	Sum allele frequency of mild allele with incomplete penetrance c.5603A>T p.Asn1868Ile	0.0486938	0.0486938	0.0486938	0.0486938	0.0486938	0.0486938	-
Sum AF WT	Sum allele frequency of wildtype alleles	0.921445	0.920754	0.920069	0.919988	0.918936	0.927702	-
Overestimate
Sum AF sev	Sum allele frequency of severe alleles	0.00505571	0.00574715	0.00585465	0.00592154	0.00665301	0.00592154	0.00636752
Sum AF mod	Sum allele frequency of moderately severe alleles	0.00363491	0.00363491	0.0037122	0.00372385	0.00421841	0.00372385	0.0040779
Sum AF mildCP	Sum allele frequency of mild alleles with complete penetrance	0.0235095	0.0235095	0.0240094	0.0240115	0.0272834	0.0179183	0.0186894
Sum AF N1868I	Sum allele frequency of mild allele with incomplete penetrance c.5603A>T p.Asn1868Ile	0.0642018	0.0642018	0.0642018	0.0642018	0.0642018	0.0642018	0.0656266
Sum AF WT	Sum allele frequency of wildtype alleles	0.903598	0.902907	0.902222	0.902141	0.897643	0.908235	0.905239
Structural variants AF gnomAD SV	0.000691435
Missing heritability (Missing variant percentage, estimate of 5% of Nijmegen individuals)	0.05
Missig heritability (allele frequency)	0.00137611
Missing heritability minus AF SVs gnomAD (%)	0.0248772
Remaining missing heritability (AF)	0.000684675
Missing heritability (Missing variant percentage, Thesis Riccardo Sangermano)	0.176471
De novo rate in coding and canonical splice site regions of ABCA4	8.4216e-05
Severe	0.794335
Moderately severe	0.138252
Mild	0.0244198
Li et al. 2023; PMID 36729443 (CI lower) mutant increase due to de novo rate	1.00432
Li et al. 2023; PMID 36729443 mutant increase due to de novo rate	1.03627
Li et al. 2023; PMID 36729443 (CI upper) mutant increase due to de novo rate	1.13636
	Penetrance	CI (lower)	CI (Upper)	non-Finnish European AF
c.3113C>T	0.168	0.119407	0.17	0.0021241
c.4253+43G>A	0.39	0.164349	0.615651	0.00602981
c.5603A>T (low)	0.024	0.0130464	0.0349536	0.0642018
c.5603A>T (high)	0.048	0.0327009	0.0632991	0.0642018
c.5882G>A	0.504	0.447914	0.552086	0.00377832
c.6089G>A	0.364	0.23682	0.48318	0.000619627
Estimated non penetrant allele frequency of mild variants (non-Finnish European)	0.00771356	0.00946813	0.00609315
Adjusted gnomAD alleles non-Finnish European gnomAD	113696
Benign Sum AF categories	0.0499388

## Sheet: 7.8 De novo effect in ABCA4
S7.8 Statistics on de novo effects in ABCA4
ABCA4 nucleotides
coding	6822
canonical splice sites	196
Total	7018
De novo mutation rate (Kong et al. 2012; PMID 22914163)	1.2e-08
De novo mutation rate in ABCA4 (Li et al. 2023; PMID 36729443)	8.4216e-05
Overestimate of known mutations
Benign	50	0.0396825
Mild	29	0.0230159
Moderate	216	0.171429
Severe	965	0.765873
Underestimate of known mutations
Benign	52	0.0463045
Mild	29	0.0258237
Moderate	118	0.105076
Severe	924	0.822796
Average
Benign	0.0429935
Mild	0.0244198
Moderate	0.138252
Severe	0.794335
