# Supplementary material for: Improving personalised genetic counselling for ABCA4-associated retinopathy: Updated recurrence risk estimates
Source: Med Genet. 2025 Feb 12;37(1):19–25. doi: 10.1515/medgen-2024-2065 (PMC11812469; doi:10.1515/medgen-2024-2065)
Supplement: Supplementary file 1 — Supplementary Material [file Online-Anhang.zip › Online-Anhang/S8 Recurrence risk estimates based on the South Asian population gnomAD.xlsx]

## Sheet: 8.1 Missing heritability
Table S8.1 - Updated recurrence risk estimates based on the South Asian gnomAD population including missing heritability
Sum allele frequency by severity category (ABCA4 variant severity average)		Including missing heritability
Sum AF sev	Sum allele frequency of severe alleles	0.00435667
Sum AF mod	Sum allele frequency of moderately severe alleles	0.00132682
Sum AF mildCP	Sum allele frequency of mild alleles with complete penetrance	0.022381
Sum AF N1868I	Sum allele frequency of mild allele with incomplete penetrance c.5603A>T p.Asn1868Ile	0.0486938
Sum AF WT	Sum allele frequency of wildtype alleles	0.923242
Genotype frequencies in the general population
		sev	mod	mildCP	N1868I	WT
		0.00435667	0.00132682	0.022381	0.0486938	0.923242
sev	0.00435667	1.89806e-05	5.78051e-06	9.75066e-05	0.000212143	0.00402226
mod	0.00132682	5.78051e-06	1.76044e-06	2.96954e-05	6.46077e-05	0.00122497
mildCP	0.022381	9.75066e-05	2.96954e-05	0.000500908	0.00108981	0.020663
N1868I	0.0486938	0.000212143	6.46077e-05	0.00108981	0.00237108	0.0449561
WT	0.923242	0.00402226	0.00122497	0.020663	0.0449561	0.852375
STGD1 risk for offspring of a STGD1 patient and an unaffected partner with unknown ABCA4 genotype
PATIENT GENOTYPE	UNAFFECTED PARTNER RISK GENOTYPES		AFFECTED OFFSPRING POSSIBLE GENOTYPES
sev|sev	sev|mildCP (44% of total genotype frequency)	8.58058e-05	sev|sev	0.00427731
	sev|N1868I	0.000424286	sev|mod	0.00131965
	sev|WT	0.00804453	sev|mildCP	0.0223264
	mod|mod (21% of total genotype frequency)	3.69693e-07	sev|N1868Ipartner (total at risk)	0.0486938
	mod|mildCP	5.93909e-05	sev|N1868Ipartner (assumed penetrance, 5%)	0.00243469
	mod|N1868I	0.000129215
	mod|WT	0.00244994
	mildCP|mildCP	0.000500908
	mildCP|N1868I	0.00217963
	mildCP|WT	0.0413261
	N1868I|N1868I	0.00237108
	N1868I|WT	0.0899122
			Total risk STGD1, penetrance 5%	0.030358	1 in	32.9402
			of which sev|sev or sev|mod genotype	0.00559695	1 in	178.669
sev|mod	sev|mildCP (44% of total genotype frequency)	8.58058e-05	sev|sev	0.00213865
	sev|N1868I	0.000424286	sev|mod	0.00279848
	sev|WT	0.00804453	mod|mod	0.000659823
	mod|mod (21% of total genotype frequency)	3.69693e-07	sev|mildCP	0.0111632
	mod|mildCP	5.93909e-05	sev|N1868Ipartner (total at risk)	0.0243469
	mod|N1868I	0.000129215	sev|N1868Ipartner (assumed penetrance, 5%)	0.00121734
	mod|WT	0.00244994
	mildCP|mildCP	0.000500908
	mildCP|N1868I	0.00217963
	mildCP|WT	0.0413261
	N1868I|N1868I	0.00237108
	N1868I|WT	0.0899122
			Total risk STGD1, penetrance 5%	0.0179775	1 in	55.6252
			of which sev|sev or sev|mod genotype	0.00493713	1 in	202.547
mod|mod	sev|mildCP (44% of total genotype frequency)	8.58058e-05	sev|mod	0.00427731
	sev|N1868I	0.000424286	mod|mod	0.00131965
	sev|WT	0.00804453
	mod|mod (21% of total genotype frequency)	3.69693e-07
	mod|mildCP	5.93909e-05
	mod|N1868I	0.000129215
	mod|WT	0.00244994
	mildCP|mildCP	0.000500908
	mildCP|N1868I	0.00217963
	mildCP|WT	0.0413261
	N1868I|N1868I	0.00237108
	N1868I|WT	0.0899122
			Total risk STGD1	0.00559695	1 in	178.669
			of which sev|sev or sev|mod genotype	0.00427731	1 in	233.792
sev|mildCP	sev|mildCP (44% of total genotype frequency)	8.58058e-05	sev|sev	0.00213865
	sev|N1868I	0.000424286	sev|mod	0.000659823
	sev|WT	0.00804453	sev|mildCP	0.0133018
	mod|mod (21% of total genotype frequency)	3.69693e-07	sev|N1868Ipartner (total at risk)	0.0243469
	mod|mildCP	5.93909e-05	sev|N1868Ipartner (assumed penetrance, 5%)	0.00121734
	mod|N1868I	0.000129215
	mod|WT	0.00244994
	mildCP|mildCP	0.000500908
	mildCP|N1868I	0.00217963
	mildCP|WT	0.0413261
	N1868I|N1868I	0.00237108
	N1868I|WT	0.0899122
			Total risk STGD1, penetrance 5%	0.0173177	1 in	57.7445
			of which sev|sev or sev|mod genotype	0.00279848	1 in	357.337
sev|N1868I65%	sev|mildCP (44% of total genotype frequency)	8.58058e-05	sev|sev	0.00213865
	sev|N1868I	0.000424286	sev|mod	0.000659823
	sev|WT	0.00804453	sev|mildCP	0.0111632
	mod|mod (21% of total genotype frequency)	3.69693e-07	sev|N1868Ipatient (total at risk)	0.00213865
	mod|mildCP	5.93909e-05	sev|N1868Ipatient (assumed penetrance, 65%)	0.00139013
	mod|N1868I	0.000129215	sev|N1868Ipartner (total at risk)	0.0243469
	mod|WT	0.00244994	sev|N1868Ipartner (assumed penetrance, 5%)	0.00121734
	mildCP|mildCP	0.000500908
	mildCP|N1868I	0.00217963
	mildCP|WT	0.0413261
	N1868I|N1868I	0.00237108
	N1868I|WT	0.0899122
			Total risk STGD1, penetrance 5%partner and 65%patient	0.0165691	1 in	60.3532
			of which sev|sev or sev|mod genotype	0.00279848	1 in	357.337
STGD1 risk for offspring of a known carrier of an ABCA4 variant (from a STGD1 family) and an unaffected partner with unknown ABCA4 genotype
PATIENT GENOTYPE	UNAFFECTED PARTNER RISK GENOTYPES		AFFECTED OFFSPRING POSSIBLE GENOTYPES
sev|WT	sev|mildCP (44% of total genotype frequency)	8.58058e-05	sev|sev	0.00213865
	sev|N1868I	0.000424286	sev|mod	0.000659823
	sev|WT	0.00804453	sev|mildCP	0.0111632
	mod|mod (21% of total genotype frequency)	3.69693e-07	sev|N1868Ipartner (total at risk)	0.0243469
	mod|mildCP	5.93909e-05	sev|N1868Ipartner (assumed penetrance, 5%)	0.00121734
	mod|N1868I	0.000129215
	mod|WT	0.00244994
	mildCP|mildCP	0.000500908
	mildCP|N1868I	0.00217963
	mildCP|WT	0.0413261
	N1868I|N1868I	0.00237108
	N1868I|WT	0.0899122
			Total risk STGD1, penetrance 5%	0.015179	1 in	65.8805
			of which sev|sev or sev|mod genotype	0.00279848	1 in	357.337
mod|WT	sev|mildCP (44% of total genotype frequency)	8.58058e-05	sev|mod	0.00213865
	sev|N1868I	0.000424286	mod|mod	0.000659823
	sev|WT	0.00804453
	mod|mod (21% of total genotype frequency)	3.69693e-07
	mod|mildCP	5.93909e-05
	mod|N1868I	0.000129215
	mod|WT	0.00244994
			Total risk STGD1	0.00279848	1 in	357.337
			of which sev|sev or sev|mod genotype	0.00213865	1 in	467.584
mildCP|WT	sev|mildCP (44% of total genotype frequency)	8.58058e-05	sev|mildCP	0.00213865
	sev|N1868I	0.000424286
	sev|WT	0.00804453
			Total risk STGD1	0.00213865	1 in	467.584
			of which sev|sev or sev|mod genotype	0	0
N1868I65%|WT	sev|mildCP (44% of total genotype frequency)	8.58058e-05	sev|N1868Ipatient (total at risk)	0.00213865
	sev|N1868I	0.000424286	sev|N1868Ipatient (assumed penetrance, 65%)	0.00139013
	sev|WT	0.00804453
			Total risk STGD1, penetrance 65%	0.00139013	1 in	719.36
			of which sev|sev or sev|mod genotype	0	0
N1868I5%|WT	sev|mildCP (44% of total genotype frequency)	8.58058e-05	sev|N1868Ipatient (total at risk)	0.00213865
	sev|N1868I	0.000424286	sev|N1868Ipatient (assumed penetrance, 5%)	0.000106933
	sev|WT	0.00804453
			Total risk STGD1, penetrance 5%	0.000106933	1 in	9351.68
			of which sev|sev or sev|mod genotype	0	0

## Sheet: 8.2 De novo (Kong)
Table S8.2 - Updated recurrence risk estimates based on the South Asian gnomAD population including missing heritability and de novo variants (Kong et al. 2012; PMID 22914163)
Sum allele frequency by severity category (ABCA4 variant severity average)		Including missing heritability and de novo variants
Sum AF sev	Sum allele frequency of severe alleles	0.00442357
Sum AF mod	Sum allele frequency of moderately severe alleles	0.00133846
Sum AF mildCP	Sum allele frequency of mild alleles with complete penetrance	0.022383
Sum AF N1868I	Sum allele frequency of mild allele with incomplete penetrance c.5603A>T p.Asn1868Ile	0.0486938
Sum AF WT	Sum allele frequency of wildtype alleles	0.923161
Genotype frequencies in the general population
		sev	mod	mildCP	N1868I	WT
		0.00442357	0.00133846	0.022383	0.0486938	0.923161
sev	0.00442357	1.9568e-05	5.92077e-06	9.90128e-05	0.0002154	0.00408367
mod	0.00133846	5.92077e-06	1.79147e-06	2.99588e-05	6.51746e-05	0.00123561
mildCP	0.022383	9.90128e-05	2.99588e-05	0.000501	0.00108991	0.0206631
N1868I	0.0486938	0.0002154	6.51746e-05	0.00108991	0.00237108	0.0449522
WT	0.923161	0.00408367	0.00123561	0.0206631	0.0449522	0.852227
STGD1 risk for offspring of a STGD1 patient and an unaffected partner with unknown ABCA4 genotype
PATIENT GENOTYPE	UNAFFECTED PARTNER RISK GENOTYPES		AFFECTED OFFSPRING POSSIBLE GENOTYPES
sev|sev	sev|mildCP (44% of total genotype frequency)	8.71313e-05	sev|sev	0.00434263
	sev|N1868I	0.0004308	sev|mod	0.00133112
	sev|WT	0.00816733	sev|mildCP	0.0223276
	mod|mod (21% of total genotype frequency)	3.7621e-07	sev|N1868Ipartner (total at risk)	0.0486938
	mod|mildCP	5.99175e-05	sev|N1868Ipartner (assumed penetrance, 5%)	0.00243469
	mod|N1868I	0.000130349
	mod|WT	0.00247123
	mildCP|mildCP	0.000501
	mildCP|N1868I	0.00217983
	mildCP|WT	0.0413263
	N1868I|N1868I	0.00237108
	N1868I|WT	0.0899044
			Total risk STGD1, penetrance 5%	0.030436	1 in	32.8558
			of which sev|sev or sev|mod genotype	0.00567376	1 in	176.25
sev|mod	sev|mildCP (44% of total genotype frequency)	8.71313e-05	sev|sev	0.00217132
	sev|N1868I	0.0004308	sev|mod	0.00283688
	sev|WT	0.00816733	mod|mod	0.000665562
	mod|mod (21% of total genotype frequency)	3.7621e-07	sev|mildCP	0.0111638
	mod|mildCP	5.99175e-05	sev|N1868Ipartner (total at risk)	0.0243469
	mod|N1868I	0.000130349	sev|N1868Ipartner (assumed penetrance, 5%)	0.00121734
	mod|WT	0.00247123
	mildCP|mildCP	0.000501
	mildCP|N1868I	0.00217983
	mildCP|WT	0.0413263
	N1868I|N1868I	0.00237108
	N1868I|WT	0.0899044
			Total risk STGD1, penetrance 5%	0.0180549	1 in	55.3867
			of which sev|sev or sev|mod genotype	0.00500819	1 in	199.673
mod|mod	sev|mildCP (44% of total genotype frequency)	8.71313e-05	sev|mod	0.00434263
	sev|N1868I	0.0004308	mod|mod	0.00133112
	sev|WT	0.00816733
	mod|mod (21% of total genotype frequency)	3.7621e-07
	mod|mildCP	5.99175e-05
	mod|N1868I	0.000130349
	mod|WT	0.00247123
	mildCP|mildCP	0.000501
	mildCP|N1868I	0.00217983
	mildCP|WT	0.0413263
	N1868I|N1868I	0.00237108
	N1868I|WT	0.0899044
			Total risk STGD1	0.00567376	1 in	176.25
	2.07492		of which sev|sev or sev|mod genotype	0.00434263	1 in	230.275
sev|mildCP	sev|mildCP (44% of total genotype frequency)	8.71313e-05	sev|sev	0.00217132
	sev|N1868I	0.0004308	sev|mod	0.000665562
	sev|WT	0.00816733	sev|mildCP	0.0133351
	mod|mod (21% of total genotype frequency)	3.7621e-07	sev|N1868Ipartner (total at risk)	0.0243469
	mod|mildCP	5.99175e-05	sev|N1868Ipartner (assumed penetrance, 5%)	0.00121734
	mod|N1868I	0.000130349
	mod|WT	0.00247123
	mildCP|mildCP	0.000501
	mildCP|N1868I	0.00217983
	mildCP|WT	0.0413263
	N1868I|N1868I	0.00237108
	N1868I|WT	0.0899044
			Total risk STGD1, penetrance 5%	0.0173893	1 in	57.5065
			of which sev|sev or sev|mod genotype	0.00283688	1 in	352.5
sev|N1868I65%	sev|mildCP (44% of total genotype frequency)	8.71313e-05	sev|sev	0.00217132
	sev|N1868I	0.0004308	sev|mod	0.000665562
	sev|WT	0.00816733	sev|mildCP	0.0111638
	mod|mod (21% of total genotype frequency)	3.7621e-07	sev|N1868Ipatient (total at risk)	0.00217132
	mod|mildCP	5.99175e-05	sev|N1868Ipatient (assumed penetrance, 65%)	0.00141136
	mod|N1868I	0.000130349	sev|N1868Ipartner (total at risk)	0.0243469
	mod|WT	0.00247123	sev|N1868Ipartner (assumed penetrance, 5%)	0.00121734
	mildCP|mildCP	0.000501
	mildCP|N1868I	0.00217983
	mildCP|WT	0.0413263
	N1868I|N1868I	0.00237108
	N1868I|WT	0.0899044
			Total risk STGD1, penetrance 5%partner and 65%patient	0.0166294	1 in	60.1346
			of which sev|sev or sev|mod genotype	0.00283688	1 in	352.5
STGD1 risk for offspring of a known carrier of an ABCA4 variant (from a STGD1 family) and an unaffected partner with unknown ABCA4 genotype
PATIENT GENOTYPE	UNAFFECTED PARTNER RISK GENOTYPES		AFFECTED OFFSPRING POSSIBLE GENOTYPES
sev|WT	sev|mildCP (44% of total genotype frequency)	8.71313e-05	sev|sev	0.00217132
	sev|N1868I	0.0004308	sev|mod	0.000665562
	sev|WT	0.00816733	sev|mildCP	0.0111638
	mod|mod (21% of total genotype frequency)	3.7621e-07	sev|N1868Ipartner (total at risk)	0.0243469
	mod|mildCP	5.99175e-05	sev|N1868Ipartner (assumed penetrance, 5%)	0.00121734
	mod|N1868I	0.000130349
	mod|WT	0.00247123
	mildCP|mildCP	0.000501
	mildCP|N1868I	0.00217983
	mildCP|WT	0.0413263
	N1868I|N1868I	0.00237108
	N1868I|WT	0.0899044
			Total risk STGD1, penetrance 5%	0.015218	1 in	65.7116
			of which sev|sev or sev|mod genotype	0.00283688	1 in	352.5
mod|WT	sev|mildCP (44% of total genotype frequency)	8.71313e-05	sev|mod	0.00217132
	sev|N1868I	0.0004308	mod|mod	0.000665562
	sev|WT	0.00816733
	mod|mod (21% of total genotype frequency)	3.7621e-07
	mod|mildCP	5.99175e-05
	mod|N1868I	0.000130349
	mod|WT	0.00247123
			Total risk STGD1	0.00283688	1 in	352.5
			of which sev|sev or sev|mod genotype	0.00217132	1 in	460.55
mildCP|WT	sev|mildCP (44% of total genotype frequency)	8.71313e-05	sev|mildCP	0.00217132
	sev|N1868I	0.0004308
	sev|WT	0.00816733
			Total risk STGD1	0.00217132	1 in	460.55
			of which sev|sev or sev|mod genotype	0	0
N1868I65%|WT	sev|mildCP (44% of total genotype frequency)	8.71313e-05	sev|N1868Ipatient (total at risk)	0.00217132
	sev|N1868I	0.0004308	sev|N1868Ipatient (assumed penetrance, 65%)	0.00141136
	sev|WT	0.00816733
			Total risk STGD1, penetrance 65%	0.00141136	1 in	708.539
			of which sev|sev or sev|mod genotype	0	0
N1868I5%|WT	sev|mildCP (44% of total genotype frequency)	8.71313e-05	sev|N1868Ipatient (total at risk)	0.00217132
	sev|N1868I	0.0004308	sev|N1868Ipatient (assumed penetrance, 5%)	0.000108566
	sev|WT	0.00816733
			Total risk STGD1, penetrance 5%	0.000108566	1 in	9211
			of which sev|sev or sev|mod genotype	0	0

## Sheet: 8.3 De novo (Li)
Table S8.3 - Updated recurrence risk estimates based on the South Asian gnomAD population including missing heritability and de novo variants (Li et al. 2023; PMID 36729443)
Sum allele frequency by severity category (ABCA4 variant severity average)		Including missing heritability and de novo variants
Sum AF sev	Sum allele frequency of severe alleles	0.00451469
Sum AF mod	Sum allele frequency of moderately severe alleles	0.00137494
Sum AF mildCP	Sum allele frequency of mild alleles with complete penetrance	0.0231927
Sum AF N1868I	Sum allele frequency of mild allele with incomplete penetrance c.5603A>T p.Asn1868Ile	0.0486938
Sum AF WT	Sum allele frequency of wildtype alleles	0.922224
Genotype frequencies in the general population
		sev	mod	mildCP	N1868I	WT
		0.00451469	0.00137494	0.0231927	0.0486938	0.922224
sev	0.00451469	2.03824e-05	6.20742e-06	0.000104708	0.000219837	0.00416355
mod	0.00137494	6.20742e-06	1.89046e-06	3.18886e-05	6.6951e-05	0.001268
mildCP	0.0231927	0.000104708	3.18886e-05	0.000537902	0.00112934	0.0213889
N1868I	0.0486938	0.000219837	6.6951e-05	0.00112934	0.00237108	0.0449065
WT	0.922224	0.00416355	0.001268	0.0213889	0.0449065	0.850497
STGD1 risk for offspring of a STGD1 patient and an unaffected partner with unknown ABCA4 genotype
PATIENT GENOTYPE	UNAFFECTED PARTNER RISK GENOTYPES		AFFECTED OFFSPRING POSSIBLE GENOTYPES
sev|sev	sev|mildCP (44% of total genotype frequency)	9.21429e-05	sev|sev	0.00442946
	sev|N1868I	0.000439674	sev|mod	0.00136724
	sev|WT	0.00832711	sev|mildCP	0.0231341
	mod|mod (21% of total genotype frequency)	3.96996e-07	sev|N1868Ipartner (total at risk)	0.0486938
	mod|mildCP	6.37771e-05	sev|N1868Ipartner (assumed penetrance, 5%)	0.00243469
	mod|N1868I	0.000133902
	mod|WT	0.002536
	mildCP|mildCP	0.000537902
	mildCP|N1868I	0.00225868
	mildCP|WT	0.0427777
	N1868I|N1868I	0.00237108
	N1868I|WT	0.0898131
			Total risk STGD1, penetrance 5%	0.0313655	1 in	31.8822
			of which sev|sev or sev|mod genotype	0.0057967	1 in	172.512
sev|mod	sev|mildCP (44% of total genotype frequency)	9.21429e-05	sev|sev	0.00221473
	sev|N1868I	0.000439674	sev|mod	0.00289835
	sev|WT	0.00832711	mod|mod	0.000683619
	mod|mod (21% of total genotype frequency)	3.96996e-07	sev|mildCP	0.011567
	mod|mildCP	6.37771e-05	sev|N1868Ipartner (total at risk)	0.0243469
	mod|N1868I	0.000133902	sev|N1868Ipartner (assumed penetrance, 5%)	0.00121734
	mod|WT	0.002536
	mildCP|mildCP	0.000537902
	mildCP|N1868I	0.00225868
	mildCP|WT	0.0427777
	N1868I|N1868I	0.00237108
	N1868I|WT	0.0898131
			Total risk STGD1, penetrance 5%	0.0185811	1 in	53.8182
			of which sev|sev or sev|mod genotype	0.00511308	1 in	195.577
mod|mod	sev|mildCP (44% of total genotype frequency)	9.21429e-05	sev|mod	0.00442946
	sev|N1868I	0.000439674	mod|mod	0.00136724
	sev|WT	0.00832711
	mod|mod (21% of total genotype frequency)	3.96996e-07
	mod|mildCP	6.37771e-05
	mod|N1868I	0.000133902
	mod|WT	0.002536
	mildCP|mildCP	0.000537902
	mildCP|N1868I	0.00225868
	mildCP|WT	0.0427777
	N1868I|N1868I	0.00237108
	N1868I|WT	0.0898131
			Total risk STGD1	0.0057967	1 in	172.512
	2.07492		of which sev|sev or sev|mod genotype	0.00442946	1 in	225.761
sev|mildCP	sev|mildCP (44% of total genotype frequency)	9.21429e-05	sev|sev	0.00221473
	sev|N1868I	0.000439674	sev|mod	0.000683619
	sev|WT	0.00832711	sev|mildCP	0.0137818
	mod|mod (21% of total genotype frequency)	3.96996e-07	sev|N1868Ipartner (total at risk)	0.0243469
	mod|mildCP	6.37771e-05	sev|N1868Ipartner (assumed penetrance, 5%)	0.00121734
	mod|N1868I	0.000133902
	mod|WT	0.002536
	mildCP|mildCP	0.000537902
	mildCP|N1868I	0.00225868
	mildCP|WT	0.0427777
	N1868I|N1868I	0.00237108
	N1868I|WT	0.0898131
			Total risk STGD1, penetrance 5%	0.0178975	1 in	55.8738
			of which sev|sev or sev|mod genotype	0.00289835	1 in	345.024
sev|N1868I65%	sev|mildCP (44% of total genotype frequency)	9.21429e-05	sev|sev	0.00221473
	sev|N1868I	0.000439674	sev|mod	0.000683619
	sev|WT	0.00832711	sev|mildCP	0.011567
	mod|mod (21% of total genotype frequency)	3.96996e-07	sev|N1868Ipatient (total at risk)	0.00221473
	mod|mildCP	6.37771e-05	sev|N1868Ipatient (assumed penetrance, 65%)	0.00143957
	mod|N1868I	0.000133902	sev|N1868Ipartner (total at risk)	0.0243469
	mod|WT	0.002536	sev|N1868Ipartner (assumed penetrance, 5%)	0.00121734
	mildCP|mildCP	0.000537902
	mildCP|N1868I	0.00225868
	mildCP|WT	0.0427777
	N1868I|N1868I	0.00237108
	N1868I|WT	0.0898131
			Total risk STGD1, penetrance 5%partner and 65%patient	0.0171223	1 in	58.4033
			of which sev|sev or sev|mod genotype	0.00289835	1 in	345.024
STGD1 risk for offspring of a known carrier of an ABCA4 variant (from a STGD1 family) and an unaffected partner with unknown ABCA4 genotype
PATIENT GENOTYPE	UNAFFECTED PARTNER RISK GENOTYPES		AFFECTED OFFSPRING POSSIBLE GENOTYPES
sev|WT	sev|mildCP (44% of total genotype frequency)	9.21429e-05	sev|sev	0.00221473
	sev|N1868I	0.000439674	sev|mod	0.000683619
	sev|WT	0.00832711	sev|mildCP	0.011567
	mod|mod (21% of total genotype frequency)	3.96996e-07	sev|N1868Ipartner (total at risk)	0.0243469
	mod|mildCP	6.37771e-05	sev|N1868Ipartner (assumed penetrance, 5%)	0.00121734
	mod|N1868I	0.000133902
	mod|WT	0.002536
	mildCP|mildCP	0.000537902
	mildCP|N1868I	0.00225868
	mildCP|WT	0.0427777
	N1868I|N1868I	0.00237108
	N1868I|WT	0.0898131
			Total risk STGD1, penetrance 5%	0.0156827	1 in	63.7644
			of which sev|sev or sev|mod genotype	0.00289835	1 in	345.024
mod|WT	sev|mildCP (44% of total genotype frequency)	9.21429e-05	sev|mod	0.00221473
	sev|N1868I	0.000439674	mod|mod	0.000683619
	sev|WT	0.00832711
	mod|mod (21% of total genotype frequency)	3.96996e-07
	mod|mildCP	6.37771e-05
	mod|N1868I	0.000133902
	mod|WT	0.002536
			Total risk STGD1	0.00289835	1 in	345.024
			of which sev|sev or sev|mod genotype	0.00221473	1 in	451.522
mildCP|WT	sev|mildCP (44% of total genotype frequency)	9.21429e-05	sev|mildCP	0.00221473
	sev|N1868I	0.000439674
	sev|WT	0.00832711
			Total risk STGD1	0.00221473	1 in	451.522
			of which sev|sev or sev|mod genotype	0	0
N1868I65%|WT	sev|mildCP (44% of total genotype frequency)	9.21429e-05	sev|N1868Ipatient (total at risk)	0.00221473
	sev|N1868I	0.000439674	sev|N1868Ipatient (assumed penetrance, 65%)	0.00143957
	sev|WT	0.00832711
			Total risk STGD1, penetrance 65%	0.00143957	1 in	694.65
			of which sev|sev or sev|mod genotype	0	0
N1868I5%|WT	sev|mildCP (44% of total genotype frequency)	9.21429e-05	sev|N1868Ipatient (total at risk)	0.00221473
	sev|N1868I	0.000439674	sev|N1868Ipatient (assumed penetrance, 5%)	0.000110737
	sev|WT	0.00832711
			Total risk STGD1, penetrance 5%	0.000110737	1 in	9030.44
			of which sev|sev or sev|mod genotype	0	0

## Sheet: 8.4 Reduced Penetrance (Final)
Table S8.4 - Final updated recurrence risk estimates based on the South Asian gnomAD population including missing heritability, de novo variants (Kong et al. 2012; PMID 22914163) and reduced penetrance
Sum allele frequency by severity category (ABCA4 variant severity average)		Including missing heritability, de novo variants and reduced penetrance
Sum AF sev	Sum allele frequency of severe alleles	0.00442357
Sum AF mod	Sum allele frequency of moderately severe alleles	0.00133846
Sum AF mildCP	Sum allele frequency of mild alleles with complete penetrance	0.0140002
Sum AF N1868I	Sum allele frequency of mild allele with incomplete penetrance c.5603A>T p.Asn1868Ile	0.0486938
Sum AF WT	Sum allele frequency of wildtype alleles	0.931544
Genotype frequencies in the general population
		sev	mod	mildCP	N1868I	WT
		0.00442357	0.00133846	0.0140002	0.0486938	0.931544
sev	0.00442357	1.9568e-05	5.92077e-06	6.19308e-05	0.0002154	0.00412075
mod	0.00133846	5.92077e-06	1.79147e-06	1.87387e-05	6.51746e-05	0.00124683
mildCP	0.0140002	6.19308e-05	1.87387e-05	0.000196006	0.000681722	0.0130418
N1868I	0.0486938	0.0002154	6.51746e-05	0.000681722	0.00237108	0.0453604
WT	0.931544	0.00412075	0.00124683	0.0130418	0.0453604	0.867774
STGD1 risk for offspring of a STGD1 patient and an unaffected partner with unknown ABCA4 genotype
PATIENT GENOTYPE	UNAFFECTED PARTNER RISK GENOTYPES		AFFECTED OFFSPRING POSSIBLE GENOTYPES				RISK FEMALE OFFSPRING	RISK MALE OFFSPRING
sev|sev	sev|mildCP (44% of total genotype frequency)	5.44991e-05	sev|sev	0.0043634			0.0043634	0.0043634
	sev|N1868I	0.0004308	sev|mod	0.00133112			0.00133112	0.00133112
	sev|WT	0.0082415	sev|mildCP	0.0139655			0.0164793	0.0114517
	mod|mod (21% of total genotype frequency)	3.7621e-07	sev|N1868Ipartner (total at risk)	0.0486938			0.0574586	0.0399289
	mod|mildCP	3.74774e-05	sev|N1868Ipartner (assumed penetrance, 5%)	0.00243469			0.00287293	0.00199644
	mod|N1868I	0.000130349
	mod|WT	0.00249367
	mildCP|mildCP	0.000196006
	mildCP|N1868I	0.00136344
	mildCP|WT	0.0260836
	N1868I|N1868I	0.00237108
	N1868I|WT	0.0907207
			Total risk STGD1, penetrance 5%	0.0220947	1 in	45.2597	0.0250468	0.0191427
			of which sev|sev or sev|mod genotype	0.00569452	1 in	175.607	0.00569452	0.00569452
sev|mod	sev|mildCP (44% of total genotype frequency)	5.44991e-05	sev|sev	0.0021817			0.0021817	0.0021817
	sev|N1868I	0.0004308	sev|mod	0.00284726			0.00284726	0.00284726
	sev|WT	0.0082415	mod|mod	0.000665562			0.000665562	0.000665562
	mod|mod (21% of total genotype frequency)	3.7621e-07	sev|mildCP	0.00698276			0.00823965	0.00572586
	mod|mildCP	3.74774e-05	sev|N1868Ipartner (total at risk)	0.0243469			0.0287293	0.0199644
	mod|N1868I	0.000130349	sev|N1868Ipartner (assumed penetrance, 5%)	0.00121734			0.00143647	0.000998222
	mod|WT	0.00249367
	mildCP|mildCP	0.000196006
	mildCP|N1868I	0.00136344
	mildCP|WT	0.0260836
	N1868I|N1868I	0.00237108
	N1868I|WT	0.0907207
			Total risk STGD1, penetrance 5%	0.0138946	1 in	71.9703	0.0153706	0.0124186
			of which sev|sev or sev|mod genotype	0.00502896	1 in	198.848	0.00502896	0.00502896
mod|mod	sev|mildCP (44% of total genotype frequency)	5.44991e-05	sev|mod	0.0043634			0.0043634	0.0043634
	sev|N1868I	0.0004308	mod|mod	0.00133112			0.00133112	0.00133112
	sev|WT	0.0082415
	mod|mod (21% of total genotype frequency)	3.7621e-07
	mod|mildCP	3.74774e-05
	mod|N1868I	0.000130349
	mod|WT	0.00249367
	mildCP|mildCP	0.000196006
	mildCP|N1868I	0.00136344
	mildCP|WT	0.0260836
	N1868I|N1868I	0.00237108
	N1868I|WT	0.0907207
			Total risk STGD1	0.00569452	1 in	175.607	0.00569452	0.00569452
			of which sev|sev or sev|mod genotype	0.0043634	1 in	229.179	0.0043634	0.0043634
sev|mildCP	sev|mildCP (44% of total genotype frequency)	5.44991e-05	sev|sev	0.0021817			0.0021817	0.0021817
	sev|N1868I	0.0004308	sev|mod	0.000665562			0.000665562	0.000665562
	sev|WT	0.0082415	sev|mildCP	0.00916446			0.0108141	0.00751486
	mod|mod (21% of total genotype frequency)	3.7621e-07	sev|N1868Ipartner (total at risk)	0.0243469			0.0287293	0.0199644
	mod|mildCP	3.74774e-05	sev|N1868Ipartner (assumed penetrance, 5%)	0.00121734			0.00143647	0.000998222
	mod|N1868I	0.000130349
	mod|WT	0.00249367
	mildCP|mildCP	0.000196006
	mildCP|N1868I	0.00136344
	mildCP|WT	0.0260836
	N1868I|N1868I	0.00237108
	N1868I|WT	0.0907207
			Total risk STGD1, penetrance 5%	0.0132291	1 in	75.5911	0.0150978	0.0113603
			of which sev|sev or sev|mod genotype	0.00284726	1 in	351.215	0.00284726	0.00284726
sev|N1868I65%	sev|mildCP (44% of total genotype frequency)	5.44991e-05	sev|sev	0.0021817			0.0021817	0.0021817
	sev|N1868I	0.0004308	sev|mod	0.000665562			0.000665562	0.000665562
	sev|WT	0.0082415	sev|mildCP	0.00698276			0.00823965	0.00572586
	mod|mod (21% of total genotype frequency)	3.7621e-07	sev|N1868Ipatient (total at risk)	0.0021817			0.00257441	0.00178899
	mod|mildCP	3.74774e-05	sev|N1868Ipatient (assumed penetrance, 65%)	0.0014181			0.00167336	0.00116285
	mod|N1868I	0.000130349	sev|N1868Ipartner (total at risk)	0.0243469			0.0287293	0.0199644
	mod|WT	0.00249367	sev|N1868Ipartner (assumed penetrance, 5%)	0.00121734			0.00143647	0.000998222
	mildCP|mildCP	0.000196006
	mildCP|N1868I	0.00136344
	mildCP|WT	0.0260836
	N1868I|N1868I	0.00237108
	N1868I|WT	0.0907207
			Total risk STGD1, penetrance 5%partner and 65%patient	0.0124655	1 in	80.2216	0.0141967	0.0107342
			of which sev|sev or sev|mod genotype	0.00284726	1 in	351.215	0.00284726	0.00284726
STGD1 risk for offspring of a known carrier of an ABCA4 variant (from a STGD1 family) and an unaffected partner with unknown ABCA4 genotype
PATIENT GENOTYPE	UNAFFECTED PARTNER RISK GENOTYPES		AFFECTED OFFSPRING POSSIBLE GENOTYPES				RISK FEMALE OFFSPRING	RISK MALE OFFSPRING
sev|WT	sev|mildCP (44% of total genotype frequency)	5.44991e-05	sev|sev	0.0021817			0.0021817	0.0021817
	sev|N1868I	0.0004308	sev|mod	0.000665562			0.000665562	0.000665562
	sev|WT	0.0082415	sev|mildCP	0.00698276			0.00823965	0.00572586
	mod|mod (21% of total genotype frequency)	3.7621e-07	sev|N1868Ipartner (total at risk)	0.0243469			0.0287293	0.0199644
	mod|mildCP	3.74774e-05	sev|N1868Ipartner (assumed penetrance, 5%)	0.00121734			0.00143647	0.000998222
	mod|N1868I	0.000130349
	mod|WT	0.00249367
	mildCP|mildCP	0.000196006
	mildCP|N1868I	0.00136344
	mildCP|WT	0.0260836
	N1868I|N1868I	0.00237108
	N1868I|WT	0.0907207
			Total risk STGD1, penetrance 5%	0.0110474	1 in	90.5193	0.0125234	0.00957134
			of which sev|sev or sev|mod genotype	0.00284726	1 in	351.215	0.00284726	0.00284726
mod|WT	sev|mildCP (44% of total genotype frequency)	5.44991e-05	sev|mod	0.0021817			0.0021817	0.0021817
	sev|N1868I	0.0004308	mod|mod	0.000665562			0.000665562	0.000665562
	sev|WT	0.0082415
	mod|mod (21% of total genotype frequency)	3.7621e-07
	mod|mildCP	3.74774e-05
	mod|N1868I	0.000130349
	mod|WT	0.00249367
			Total risk STGD1	0.00284726	1 in	351.215	0.00284726	0.00284726
			of which sev|sev or sev|mod genotype	0.0021817	1 in	458.358	0.0021817	0.0021817
mildCP|WT	sev|mildCP (44% of total genotype frequency)	5.44991e-05	sev|mildCP	0.0021817			0.00257441	0.00178899
	sev|N1868I	0.0004308
	sev|WT	0.0082415
			Total risk STGD1	0.0021817	1 in	458.358	0.00257441	0.00178899
			of which sev|sev or sev|mod genotype	0	0		0	0
N1868I65%|WT	sev|mildCP (44% of total genotype frequency)	5.44991e-05	sev|N1868Ipatient (total at risk)	0.0021817			0.00257441	0.00178899
	sev|N1868I	0.0004308	sev|N1868Ipatient (assumed penetrance, 65%)	0.0014181			0.00167336	0.00116285
	sev|WT	0.0082415
			Total risk STGD1, penetrance 65%	0.0014181	1 in	705.167	0.00167336	0.00116285
			of which sev|sev or sev|mod genotype	0	0		0	0
N1868I5%|WT	sev|mildCP (44% of total genotype frequency)	5.44991e-05	sev|N1868Ipatient (total at risk)	0.0021817			0.00257441	0.00178899
	sev|N1868I	0.0004308	sev|N1868Ipatient (assumed penetrance, 5%)	0.000109085			0.00012872	8.94497e-05
	sev|WT	0.0082415
			Total risk STGD1, penetrance 5%	0.000109085	1 in	9167.17	0.00012872	8.94497e-05
			of which sev|sev or sev|mod genotype	0	0		0	0

## Sheet: 8.5 Overestimate
Table S8.5 - Overestimate of updated recurrence risk estimates based on the South Asian gnomAD population including missing heritability, de novo variants (Kong et al. 2012; PMID 22914163) and reduced penetrance
Sum allele frequency by severity category (ABCA4 variant severity overestimate)		Including missing heritability, de novo variants and reduced penetrance (overestimate)
Sum AF sev	Sum allele frequency of severe alleles	0.00535426
Sum AF mod	Sum allele frequency of moderately severe alleles	0.00238385
Sum AF mildCP	Sum allele frequency of mild alleles with complete penetrance	0.0160187
Sum AF N1868I	Sum allele frequency of mild allele with incomplete penetrance c.5603A>T p.Asn1868Ile	0.0195166
Sum AF WT	Sum allele frequency of wildtype alleles	0.919836
Genotype frequencies in the general population
		sev	mod	mildCP	N1868I	WT
		0.00535426	0.00238385	0.0160187	0.0195166	0.919836
sev	0.00535426	2.86681e-05	1.27637e-05	8.57685e-05	0.000104497	0.00492504
mod	0.00238385	1.27637e-05	5.68274e-06	3.81863e-05	4.65246e-05	0.00219275
mildCP	0.0160187	8.57685e-05	3.81863e-05	0.0002566	0.000312631	0.0147346
N1868I	0.0195166	0.000104497	4.65246e-05	0.000312631	0.000380897	0.0179521
WT	0.919836	0.00492504	0.00219275	0.0147346	0.0179521	0.846098
STGD1 risk for offspring of a STGD1 patient and an unaffected partner with unknown ABCA4 genotype
PATIENT GENOTYPE	UNAFFECTED PARTNER RISK GENOTYPES		AFFECTED OFFSPRING POSSIBLE GENOTYPES				RISK FEMALE OFFSPRING	RISK MALE OFFSPRING
sev|sev	sev|mildCP (44% of total genotype frequency)	7.54763e-05	sev|sev	0.00506727			0.00506727	0.00506727
	sev|N1868I	0.000208994	sev|mod	0.00227866			0.00227866	0.00227866
	sev|WT	0.00985008	sev|mildCP	0.0153798			0.0181481	0.0126114
	mod|mod (21% of total genotype frequency)	1.19338e-06	sev|N1868Ipartner (total at risk)	0.0187966			0.02218	0.0154132
	mod|mildCP	7.63726e-05	sev|N1868Ipartner (assumed penetrance, 5%)	0.00093983			0.001109	0.000770661
	mod|N1868I	9.30492e-05
	mod|WT	0.0043855
	mildCP|mildCP	0.0002566
	mildCP|N1868I	0.000625262
	mildCP|WT	0.0294692
	N1868I|N1868I	0.000380897
	N1868I|WT	0.0359041
			Total risk STGD1, penetrance 5%	0.0236655	1 in	42.2555	0.0266031	0.020728
			of which sev|sev or sev|mod genotype	0.00734593	1 in	136.13	0.00734593	0.00734593
sev|mod	sev|mildCP (44% of total genotype frequency)	7.54763e-05	sev|sev	0.00253364			0.00253364	0.00253364
	sev|N1868I	0.000208994	sev|mod	0.00367296			0.00367296	0.00367296
	sev|WT	0.00985008	mod|mod	0.00113933			0.00113933	0.00113933
	mod|mod (21% of total genotype frequency)	1.19338e-06	sev|mildCP	0.00768989			0.00907407	0.00630571
	mod|mildCP	7.63726e-05	sev|N1868Ipartner (total at risk)	0.0093983			0.01109	0.00770661
	mod|N1868I	9.30492e-05	sev|N1868Ipartner (assumed penetrance, 5%)	0.000469915			0.0005545	0.00038533
	mod|WT	0.0043855
	mildCP|mildCP	0.0002566
	mildCP|N1868I	0.000625262
	mildCP|WT	0.0294692
	N1868I|N1868I	0.000380897
	N1868I|WT	0.0359041
			Total risk STGD1, penetrance 5%	0.0155057	1 in	64.4923	0.0169745	0.014037
			of which sev|sev or sev|mod genotype	0.0062066	1 in	161.119	0.0062066	0.0062066
mod|mod	sev|mildCP (44% of total genotype frequency)	7.54763e-05	sev|mod	0.00506727			0.00506727	0.00506727
	sev|N1868I	0.000208994	mod|mod	0.00227866			0.00227866	0.00227866
	sev|WT	0.00985008
	mod|mod (21% of total genotype frequency)	1.19338e-06
	mod|mildCP	7.63726e-05
	mod|N1868I	9.30492e-05
	mod|WT	0.0043855
	mildCP|mildCP	0.0002566
	mildCP|N1868I	0.000625262
	mildCP|WT	0.0294692
	N1868I|N1868I	0.000380897
	N1868I|WT	0.0359041
			Total risk STGD1	0.00734593	1 in	136.13	0.00734593	0.00734593
			of which sev|sev or sev|mod genotype	0.00506727	1 in	197.345	0.00506727	0.00506727
sev|mildCP	sev|mildCP (44% of total genotype frequency)	7.54763e-05	sev|sev	0.00253364			0.00253364	0.00253364
	sev|N1868I	0.000208994	sev|mod	0.00113933			0.00113933	0.00113933
	sev|WT	0.00985008	sev|mildCP	0.0102235			0.0120638	0.00838329
	mod|mod (21% of total genotype frequency)	1.19338e-06	sev|N1868Ipartner (total at risk)	0.0093983			0.01109	0.00770661
	mod|mildCP	7.63726e-05	sev|N1868Ipartner (assumed penetrance, 5%)	0.000469915			0.0005545	0.00038533
	mod|N1868I	9.30492e-05
	mod|WT	0.0043855
	mildCP|mildCP	0.0002566
	mildCP|N1868I	0.000625262
	mildCP|WT	0.0294692
	N1868I|N1868I	0.000380897
	N1868I|WT	0.0359041
			Total risk STGD1, penetrance 5%	0.0143664	1 in	69.6068	0.0162912	0.0124416
			of which sev|sev or sev|mod genotype	0.00367296	1 in	272.26	0.00367296	0.00367296
sev|N1868I65%	sev|mildCP (44% of total genotype frequency)	7.54763e-05	sev|sev	0.00253364			0.00253364	0.00253364
	sev|N1868I	0.000208994	sev|mod	0.00113933			0.00113933	0.00113933
	sev|WT	0.00985008	sev|mildCP	0.00768989			0.00907407	0.00630571
	mod|mod (21% of total genotype frequency)	1.19338e-06	sev|N1868Ipatient (total at risk)	0.00253364			0.00298969	0.00207758
	mod|mildCP	7.63726e-05	sev|N1868Ipatient (assumed penetrance, 65%)	0.00164686			0.0019433	0.00135043
	mod|N1868I	9.30492e-05	sev|N1868Ipartner (total at risk)	0.0093983			0.01109	0.00770661
	mod|WT	0.0043855	sev|N1868Ipartner (assumed penetrance, 5%)	0.000469915			0.0005545	0.00038533
	mildCP|mildCP	0.0002566
	mildCP|N1868I	0.000625262
	mildCP|WT	0.0294692
	N1868I|N1868I	0.000380897
	N1868I|WT	0.0359041
			Total risk STGD1, penetrance 5%partner and 65%patient	0.0134796	1 in	74.186	0.0152448	0.0117144
			of which sev|sev or sev|mod genotype	0.00367296	1 in	272.26	0.00367296	0.00367296
STGD1 risk for offspring of a known carrier of an ABCA4 variant (from a STGD1 family) and an unaffected partner with unknown ABCA4 genotype
PATIENT GENOTYPE	UNAFFECTED PARTNER RISK GENOTYPES		AFFECTED OFFSPRING POSSIBLE GENOTYPES				RISK FEMALE OFFSPRING	RISK MALE OFFSPRING
sev|WT	sev|mildCP (44% of total genotype frequency)	7.54763e-05	sev|sev	0.00253364			0.00253364	0.00253364
	sev|N1868I	0.000208994	sev|mod	0.00113933			0.00113933	0.00113933
	sev|WT	0.00985008	sev|mildCP	0.00768989			0.00907407	0.00630571
	mod|mod (21% of total genotype frequency)	1.19338e-06	sev|N1868Ipartner (total at risk)	0.0093983			0.01109	0.00770661
	mod|mildCP	7.63726e-05	sev|N1868Ipartner (assumed penetrance, 5%)	0.000469915			0.0005545	0.00038533
	mod|N1868I	9.30492e-05
	mod|WT	0.0043855
	mildCP|mildCP	0.0002566
	mildCP|N1868I	0.000625262
	mildCP|WT	0.0294692
	N1868I|N1868I	0.000380897
	N1868I|WT	0.0359041
			Total risk STGD1, penetrance 5%	0.0118328	1 in	84.5111	0.0133015	0.010364
			of which sev|sev or sev|mod genotype	0.00367296	1 in	272.26	0.00367296	0.00367296
mod|WT	sev|mildCP (44% of total genotype frequency)	7.54763e-05	sev|mod	0.00253364			0.00253364	0.00253364
	sev|N1868I	0.000208994	mod|mod	0.00113933			0.00113933	0.00113933
	sev|WT	0.00985008
	mod|mod (21% of total genotype frequency)	1.19338e-06
	mod|mildCP	7.63726e-05
	mod|N1868I	9.30492e-05
	mod|WT	0.0043855
			Total risk STGD1	0.00367296	1 in	272.26	0.00367296	0.00367296
			of which sev|sev or sev|mod genotype	0.00253364	1 in	394.689	0.00253364	0.00253364
mildCP|WT	sev|mildCP (44% of total genotype frequency)	7.54763e-05	sev|mildCP	0.00253364			0.00298969	0.00207758
	sev|N1868I	0.000208994
	sev|WT	0.00985008
			Total risk STGD1	0.00253364	1 in	394.689	0.00298969	0.00207758
			of which sev|sev or sev|mod genotype	0	0		0	0
N1868I65%|WT	sev|mildCP (44% of total genotype frequency)	7.54763e-05	sev|N1868Ipatient (total at risk)	0.00253364			0.00298969	0.00207758
	sev|N1868I	0.000208994	sev|N1868Ipatient (assumed penetrance, 65%)	0.00164686			0.0019433	0.00135043
	sev|WT	0.00985008
			Total risk STGD1, penetrance 65%	0.00164686	1 in	607.215	0.0019433	0.00135043
			of which sev|sev or sev|mod genotype	0	0		0	0
N1868I5%|WT	sev|mildCP (44% of total genotype frequency)	7.54763e-05	sev|N1868Ipatient (total at risk)	0.00253364			0.00298969	0.00207758
	sev|N1868I	0.000208994	sev|N1868Ipatient (assumed penetrance, 5%)	0.000126682			0.000149485	0.000103879
	sev|WT	0.00985008
			Total risk STGD1, penetrance 5%	0.000126682	1 in	7893.79	0.000149485	0.000103879
			of which sev|sev or sev|mod genotype	0	0		0	0

## Sheet: 8.6 Underestimate
Table S8.6 - Underestimate of updated recurrence risk estimates based on the South Asian gnomAD population including missing heritability, de novo variants (Kong et al. 2012; PMID 22914163) and reduced penetrance
Sum allele frequency by severity category (ABCA4 variant severity underestimate)		Including missing heritability, de novo variants and reduced penetrance (overestimate)
Sum AF sev	Sum allele frequency of severe alleles	0.00352178
Sum AF mod	Sum allele frequency of moderately severe alleles	0.000467479
Sum AF mildCP	Sum allele frequency of mild alleles with complete penetrance	0.0119374
Sum AF N1868I	Sum allele frequency of mild allele with incomplete penetrance c.5603A>T p.Asn1868Ile	0.0165358
Sum AF WT	Sum allele frequency of wildtype alleles	0.930989
Genotype frequencies in the general population
		sev	mod	mildCP	N1868I	WT
		0.00352178	0.000467479	0.0119374	0.0165358	0.930989
sev	0.00352178	1.24029e-05	1.64636e-06	4.20409e-05	5.82355e-05	0.00327874
mod	0.000467479	1.64636e-06	2.18536e-07	5.58048e-06	7.73014e-06	0.000435217
mildCP	0.0119374	4.20409e-05	5.58048e-06	0.000142502	0.000197395	0.0111136
N1868I	0.0165358	5.82355e-05	7.73014e-06	0.000197395	0.000273433	0.0153947
WT	0.930989	0.00327874	0.000435217	0.0111136	0.0153947	0.86674
STGD1 risk for offspring of a STGD1 patient and an unaffected partner with unknown ABCA4 genotype
PATIENT GENOTYPE	UNAFFECTED PARTNER RISK GENOTYPES		AFFECTED OFFSPRING POSSIBLE GENOTYPES				RISK FEMALE OFFSPRING	RISK MALE OFFSPRING
sev|sev	sev|mildCP (44% of total genotype frequency)	3.6996e-05	sev|sev	0.00335547			0.00335547	0.00335547
	sev|N1868I	0.000116471	sev|mod	0.000448574			0.000448574	0.000448574
	sev|WT	0.00655748	sev|mildCP	0.0114776			0.0135435	0.0094116
	mod|mod (21% of total genotype frequency)	4.58926e-08	sev|N1868Ipartner (total at risk)	0.0159315			0.0187991	0.0130638
	mod|mildCP	1.1161e-05	sev|N1868Ipartner (assumed penetrance, 5%)	0.000796573			0.000939956	0.000653189
	mod|N1868I	1.54603e-05
	mod|WT	0.000870435
	mildCP|mildCP	0.000142502
	mildCP|N1868I	0.000394789
	mildCP|WT	0.0222272
	N1868I|N1868I	0.000273433
	N1868I|WT	0.0307893
			Total risk STGD1, penetrance 5%	0.0160782	1 in	62.1961	0.0182875	0.0138688
			of which sev|sev or sev|mod genotype	0.00380405	1 in	262.878	0.00380405	0.00380405
sev|mod	sev|mildCP (44% of total genotype frequency)	3.6996e-05	sev|sev	0.00167774			0.00167774	0.00167774
	sev|N1868I	0.000116471	sev|mod	0.00190202			0.00190202	0.00190202
	sev|WT	0.00655748	mod|mod	0.000224287			0.000224287	0.000224287
	mod|mod (21% of total genotype frequency)	4.58926e-08	sev|mildCP	0.00573878			0.00677176	0.0047058
	mod|mildCP	1.1161e-05	sev|N1868Ipartner (total at risk)	0.00796573			0.00939956	0.00653189
	mod|N1868I	1.54603e-05	sev|N1868Ipartner (assumed penetrance, 5%)	0.000398286			0.000469978	0.000326595
	mod|WT	0.000870435
	mildCP|mildCP	0.000142502
	mildCP|N1868I	0.000394789
	mildCP|WT	0.0222272
	N1868I|N1868I	0.000273433
	N1868I|WT	0.0307893
			Total risk STGD1, penetrance 5%	0.00994111	1 in	100.592	0.0110458	0.00883644
			of which sev|sev or sev|mod genotype	0.00357976	1 in	279.348	0.00357976	0.00357976
mod|mod	sev|mildCP (44% of total genotype frequency)	3.6996e-05	sev|mod	0.00335547			0.00335547	0.00335547
	sev|N1868I	0.000116471	mod|mod	0.000448574			0.000448574	0.000448574
	sev|WT	0.00655748
	mod|mod (21% of total genotype frequency)	4.58926e-08
	mod|mildCP	1.1161e-05
	mod|N1868I	1.54603e-05
	mod|WT	0.000870435
	mildCP|mildCP	0.000142502
	mildCP|N1868I	0.000394789
	mildCP|WT	0.0222272
	N1868I|N1868I	0.000273433
	N1868I|WT	0.0307893
			Total risk STGD1	0.00380405	1 in	262.878	0.00380405	0.00380405
			of which sev|sev or sev|mod genotype	0.00335547	1 in	298.021	0.00335547	0.00335547
sev|mildCP	sev|mildCP (44% of total genotype frequency)	3.6996e-05	sev|sev	0.00167774			0.00167774	0.00167774
	sev|N1868I	0.000116471	sev|mod	0.000224287			0.000224287	0.000224287
	sev|WT	0.00655748	sev|mildCP	0.00741652			0.00875149	0.00608154
	mod|mod (21% of total genotype frequency)	4.58926e-08	sev|N1868Ipartner (total at risk)	0.00796573			0.00939956	0.00653189
	mod|mildCP	1.1161e-05	sev|N1868Ipartner (assumed penetrance, 5%)	0.000398286			0.000469978	0.000326595
	mod|N1868I	1.54603e-05
	mod|WT	0.000870435
	mildCP|mildCP	0.000142502
	mildCP|N1868I	0.000394789
	mildCP|WT	0.0222272
	N1868I|N1868I	0.000273433
	N1868I|WT	0.0307893
			Total risk STGD1, penetrance 5%	0.00971682	1 in	102.914	0.0111235	0.00831016
			of which sev|sev or sev|mod genotype	0.00190202	1 in	525.756	0.00190202	0.00190202
sev|N1868I65%	sev|mildCP (44% of total genotype frequency)	3.6996e-05	sev|sev	0.00167774			0.00167774	0.00167774
	sev|N1868I	0.000116471	sev|mod	0.000224287			0.000224287	0.000224287
	sev|WT	0.00655748	sev|mildCP	0.00573878			0.00677176	0.0047058
	mod|mod (21% of total genotype frequency)	4.58926e-08	sev|N1868Ipatient (total at risk)	0.00167774			0.00197973	0.00137574
	mod|mildCP	1.1161e-05	sev|N1868Ipatient (assumed penetrance, 65%)	0.00109053			0.00128682	0.000894233
	mod|N1868I	1.54603e-05	sev|N1868Ipartner (total at risk)	0.00796573			0.00939956	0.00653189
	mod|WT	0.000870435	sev|N1868Ipartner (assumed penetrance, 5%)	0.000398286			0.000469978	0.000326595
	mildCP|mildCP	0.000142502
	mildCP|N1868I	0.000394789
	mildCP|WT	0.0222272
	N1868I|N1868I	0.000273433
	N1868I|WT	0.0307893
			Total risk STGD1, penetrance 5%partner and 65%patient	0.00912962	1 in	109.534	0.0104306	0.00782865
			of which sev|sev or sev|mod genotype	0.00190202	1 in	525.756	0.00190202	0.00190202
STGD1 risk for offspring of a known carrier of an ABCA4 variant (from a STGD1 family) and an unaffected partner with unknown ABCA4 genotype
PATIENT GENOTYPE	UNAFFECTED PARTNER RISK GENOTYPES		AFFECTED OFFSPRING POSSIBLE GENOTYPES				RISK FEMALE OFFSPRING	RISK MALE OFFSPRING
sev|WT	sev|mildCP (44% of total genotype frequency)	3.6996e-05	sev|sev	0.00167774			0.00167774	0.00167774
	sev|N1868I	0.000116471	sev|mod	0.000224287			0.000224287	0.000224287
	sev|WT	0.00655748	sev|mildCP	0.00573878			0.00677176	0.0047058
	mod|mod (21% of total genotype frequency)	4.58926e-08	sev|N1868Ipartner (total at risk)	0.00796573			0.00939956	0.00653189
	mod|mildCP	1.1161e-05	sev|N1868Ipartner (assumed penetrance, 5%)	0.000398286			0.000469978	0.000326595
	mod|N1868I	1.54603e-05
	mod|WT	0.000870435
	mildCP|mildCP	0.000142502
	mildCP|N1868I	0.000394789
	mildCP|WT	0.0222272
	N1868I|N1868I	0.000273433
	N1868I|WT	0.0307893
			Total risk STGD1, penetrance 5%	0.00803909	1 in	124.392	0.00914376	0.00693442
			of which sev|sev or sev|mod genotype	0.00190202	1 in	525.756	0.00190202	0.00190202
mod|WT	sev|mildCP (44% of total genotype frequency)	3.6996e-05	sev|mod	0.00167774			0.00167774	0.00167774
	sev|N1868I	0.000116471	mod|mod	0.000224287			0.000224287	0.000224287
	sev|WT	0.00655748
	mod|mod (21% of total genotype frequency)	4.58926e-08
	mod|mildCP	1.1161e-05
	mod|N1868I	1.54603e-05
	mod|WT	0.000870435
			Total risk STGD1	0.00190202	1 in	525.756	0.00190202	0.00190202
			of which sev|sev or sev|mod genotype	0.00167774	1 in	596.041	0.00167774	0.00167774
mildCP|WT	sev|mildCP (44% of total genotype frequency)	3.6996e-05	sev|mildCP	0.00167774			0.00197973	0.00137574
	sev|N1868I	0.000116471
	sev|WT	0.00655748
			Total risk STGD1	0.00167774	1 in	596.041	0.00197973	0.00137574
			of which sev|sev or sev|mod genotype	0	0		0	0
N1868I65%|WT	sev|mildCP (44% of total genotype frequency)	3.6996e-05	sev|N1868Ipatient (total at risk)	0.00167774			0.00197973	0.00137574
	sev|N1868I	0.000116471	sev|N1868Ipatient (assumed penetrance, 65%)	0.00109053			0.00128682	0.000894233
	sev|WT	0.00655748
			Total risk STGD1, penetrance 65%	0.00109053	1 in	916.987	0.00128682	0.000894233
			of which sev|sev or sev|mod genotype	0	0		0	0
N1868I5%|WT	sev|mildCP (44% of total genotype frequency)	3.6996e-05	sev|N1868Ipatient (total at risk)	0.00167774			0.00197973	0.00137574
	sev|N1868I	0.000116471	sev|N1868Ipatient (assumed penetrance, 5%)	8.38868e-05			9.89864e-05	6.87872e-05
	sev|WT	0.00655748
			Total risk STGD1, penetrance 5%	8.38868e-05	1 in	11920.8	9.89864e-05	6.87872e-05
			of which sev|sev or sev|mod genotype	0	0		0	0

## Sheet: 8.7 Overview Allele Frequencies
S8.7 South Asian gnomAD - Allele frequency overview
Under estimate		Original	Including structural variants	Including missing heritability	Including de novo (Kong et al. 2012; PMID 22914163)	Including de novo (Li et al. 2023; PMID 36729443)	Including Reduced penetrance all mild alleles	Adjusted gnomAD AF confidence Intervals
Sum AF sev	Sum allele frequency of severe alleles	0.0034105	0.00410194	0.00418366	0.00425056	0.00420173	0.00425056	0.00352178
Sum AF mod	Sum allele frequency of moderately severe alleles	0.000750635	0.000750635	0.000768622	0.000780265	0.000771941	0.000780265	0.000467479
Sum AF mildCP	Sum allele frequency of mild alleles with complete penetrance	0.0223938	0.0223938	0.0229304	0.0229324	0.0230294	0.0132167	0.0119374
Sum AF N1868I	Sum allele frequency of mild allele with incomplete penetrance c.5603A>T p.Asn1868Ile	0.0180262	0.0180262	0.0180262	0.0180262	0.0180262	0.0180262	0.0165358
Sum AF WT	Sum allele frequency of wildtype alleles	0.955419	0.954727	0.954091	0.954011	0.953971	0.963726	0.967538
Average
Sum AF sev	Sum allele frequency of severe alleles	0.00358004	0.00427147	0.00435667	0.00442357	0.00451469	0.00442357	-
Sum AF mod	Sum allele frequency of moderately severe alleles	0.00129597	0.00129597	0.00132682	0.00133846	0.00137494	0.00133846	-
Sum AF mildCP	Sum allele frequency of mild alleles with complete penetrance	0.0218607	0.0218607	0.022381	0.022383	0.0231927	0.0140002	-
Sum AF N1868I	Sum allele frequency of mild allele with incomplete penetrance c.5603A>T p.Asn1868Ile	0.0486938	0.0486938	0.0486938	0.0486938	0.0486938	0.0486938	-
Sum AF WT	Sum allele frequency of wildtype alleles	0.92457	0.923878	0.923242	0.923161	0.922224	0.931544	-
Overestimate
Sum AF sev	Sum allele frequency of severe alleles	0.00374957	0.00444101	0.00452964	0.00459653	0.00514732	0.00459653	0.00535426
Sum AF mod	Sum allele frequency of moderately severe alleles	0.00184131	0.00184131	0.00188484	0.00189648	0.00214186	0.00189648	0.00238385
Sum AF mildCP	Sum allele frequency of mild alleles with complete penetrance	0.0213276	0.0213276	0.0218318	0.0218338	0.0248088	0.0146719	0.0160187
Sum AF N1868I	Sum allele frequency of mild allele with incomplete penetrance c.5603A>T p.Asn1868Ile	0.0180262	0.0180262	0.0180262	0.0180262	0.0180262	0.0180262	0.0195166
Sum AF WT	Sum allele frequency of wildtype alleles	0.955055	0.954364	0.953728	0.953647	0.949876	0.960809	0.956727
Structural variants AF gnomAD SV	0.000691435
Missing heritability (Missing variant percentage, estimate of 5% of Nijmegen individuals)	0.05
Missig heritability (allele frequency)	0.00132775
Missing heritability minus AF SVs gnomAD (%)	0.023962
Remaining missing heritability (AF)	0.00063631
Missing heritability (Missing variant percentage, Thesis Riccardo Sangermano)	0.176471
De novo rate in coding and canonical splice site regions of ABCA4	8.4216e-05
Severe	0.794335
Moderately severe	0.138252
Mild	0.0244198
Li et al. 2023; PMID 36729443 (CI lower) mutant increase due to de novo rate	1.00432
Li et al. 2023; PMID 36729443 mutant increase due to de novo rate	1.03627
Li et al. 2023; PMID 36729443 (CI upper) mutant increase due to de novo rate	1.13636
	Penetrance	CI (lower)	CI (Upper)	South Asian AF
c.3113C>T	0.168	0.119407	0.17	3.26648e-05
c.4253+43G>A	0.39	0.164349	0.615651	0.00245531
c.5603A>T (low)	0.024	0.0130464	0.0349536	0.0180262
c.5603A>T (high)	0.048	0.0327009	0.0632991	0.0180262
c.5882G>A	0.504	0.447914	0.552086	0.0137845
c.6089G>A	0.364	0.23682	0.48318	3.26627e-05
Estimated non penetrant allele frequency of mild variants (South Asian)	0.00838283	0.00971573	0.00716197
Adjusted gnomAD alleles South Asian gnomAD	30614
Benign Sum AF categories	0.0499388

## Sheet: 8.8 De novo effect in ABCA4
S8.8 Statistics on de novo effects in ABCA4
ABCA4 nucleotides
coding	6822
canonical splice sites	196
Total	7018
De novo mutation rate (Kong et al. 2012; PMID 22914163)	1.2e-08
De novo mutation rate in ABCA4 (Li et al. 2023; PMID 36729443)	8.4216e-05
Overestimate of known mutations
Benign	50	0.0396825
Mild	29	0.0230159
Moderate	216	0.171429
Severe	965	0.765873
Underestimate of known mutations
Benign	52	0.0463045
Mild	29	0.0258237
Moderate	118	0.105076
Severe	924	0.822796
Average
Benign	0.0429935
Mild	0.0244198
Moderate	0.138252
Severe	0.794335
